# Supplementary material for: Comparative Analysis of Three Different Types of Fermented Tea by Submerged Fermentation with Eurotium cristatum
Source: Foods. 2025 Sep 18;14(18):3241. doi: 10.3390/foods14183241 (PMC12469720; doi:10.3390/foods14183241)
Supplement: Supplementary file 1 [file foods-14-03241-s001.zip › Supplementary Table.xlsx]

## Sheet: Tab.S1
Table.S1 Changes in the contents of the major chemical components of three types of tea infusions during liquid-state fermentation by E. cristatum.
Index	LFT																	SFT																	HFT
	LFT0-1	LFT0-2	LFT0-3	SD	LFT2-1	LFT2-2	LFT2-3	SD	LFT4-1	LFT4-2	LFT4-3	SD	LFT6-1	LFT6-2	LFT6-3	SD	FC	SFT0-1	SFT0-2	SFT0-3	SD	SFT2-1	SFT2-2	SFT2-3	SD	SFT4-1	SFT4-2	SFT4-3	SD	SFT6-1	SFT6-2	SFT6-3	SD	FC	HFT0-1	HFT0-2	HFT0-3	SD	HFT2-1	HFT2-2	HFT2-3	SD	HFT4-1	HFT4-2	HFT4-3	SD	HFT6-1	HFT6-2	HFT6-3
Total polyphenols /(mgGAE/mL)	4.39	4.41	4.34	4.38±0.036a	3.79	3.82	3.82	3.81±0.017b	3.46	3.48	3.38	3.44±0.053c	3.21	3.11	3.1	3.14±0.061ef	-0.2831	3.68	3.74	3.65	3.69±0.046b	3.32	3.33	3.43	3.36±0.061cd	3.22	3.12	3.17	3.17±0.050ef	3.1	3.08	3.15	3.11±0.036ef	-0.1572	3.12	3.28	3.2	3.20±0.080de	3.11	3.12	3.16	3.13±0.026ef	3.02	3.04	3.15	3.07±0.070ef	3.01	2.98	3.1
Total flavonoids /(mgRE/mL)	72.43	71.56	75.64	73.21±1.75ef	80.25	80.16	83.34	81.25±1.48d	93.05	92.46	94.81	93.44±1.00ab	97.53	95.27	95.92	96.24±0.95a	-0.7529	71.45	71.32	68.01	70.26±1.60f	75.26	73.29	74.86	74.47±0.85ef	86.39	88.29	88.96	87.88±1.09c	88.64	90.12	90.16	89.64±0.71bc	-0.7256	63.28	65.28	65.06	64.54±0.90g	67.29	71.02	70.82	69.71±1.71f	74.26	74.16	71.15	73.19±1.44ef	75.29	77.26	75.78
Soluble sugars /(mgGlc/mL)	2.54	2.48	2.72	2.58±0.125a	1.8	2.06	1.96	1.94±0.131b	1.52	1.58	1.43	1.51±0.075cd	0.86	0.96	0.97	0.93±0.061efg	-0.6395	1.88	2.02	1.98	1.96±0.072b	1.48	1.42	1.54	1.48±0.060cd	1.16	1.25	1.01	1.14±0.121ef	0.87	0.82	0.95	0.88±0.066fg	-0.551	1.69	1.66	1.39	1.58±0.165c	1.22	1.32	1.09	1.21±0.115de	0.86	0.77	0.98	0.87±0.105fg	0.77	0.69	0.67
Free amino acids /(mgGlu/mL)	0.84	0.83	0.79	0.82±0.026a	0.82	0.78	0.77	0.79±0.026a	0.76	0.74	0.75	0.75±0.010a	0.69	0.65	0.64	0.66±0.026b	-0.1951	0.61	0.55	0.52	0.56±0.046c	0.54	0.51	0.51	0.52±0.017c	0.43	0.41	0.45	0.43±0.020d	0.34	0.36	0.29	0.33±0.036ef	-0.4107	0.42	0.38	0.43	0.41±0.026de	0.33	0.29	0.31	0.31±0.020f	0.21	0.23	0.19	0.21±0.020g	0.13	0.12	0.11
Theaflavins /(%)	0.269	0.277	0.264	0.27±0.005j	0.402	0.422	0.406	0.41±0.009i	0.576	0.592	0.572	0.58±0.009fg	0.721	0.726	0.743	0.73±0.009a	1.7037	0.418	0.428	0.414	0.42±0.006i	0.566	0.542	0.572	0.56±0.013gh	0.66	0.653	0.637	0.65±0.010cd	0.624	0.627	0.639	0.63±0.006de	0.5	0.698	0.711	0.721	0.71±0.009ab	0.684	0.69	0.666	0.68±0.010bc	0.601	0.612	0.617	0.61±0.007ef	0.521	0.543	0.556
Thearubins /(%)	2.86	2.94	2.84	2.88±0.043h	3.86	3.95	3.68	3.83±0.112g	4.89	4.95	5.1	4.98±0.088de	6.42	6.39	6.3	6.37±0.051a	1.2118	4.32	4.26	4.17	4.25±0.062f	5.24	5.32	5.07	5.21±0.104cd	5.11	5.07	5.24	5.14±0.073cd	5.02	5.11	5.05	5.06±0.037de	0.1906	6.62	6.62	6.44	6.56±0.085a	6.08	5.94	6.04	6.02±0.059b	5.48	5.46	5.32	5.42±0.071c	4.78	4.92	4.76
Theabrownins /(%)	4.22	4.24	3.9	4.12±0.156g	5.82	5.48	5.65	5.65±0.139f	6.88	6.89	7.14	6.97±0.121e	8.07	8.02	7.73	7.94±0.150d	0.9272	5.64	5.69	6.25	5.86±0.277f	7.51	7.29	6.92	7.24±0.243e	8.24	8.11	8.01	8.12±0.094cd	8.21	8.18	8.63	8.34±0.205cd	0.4232	8.21	8.12	8.51	8.28±0.167cd	8.61	8.42	8.83	8.62±0.168c	9.42	9.44	9.58	9.48±0.071b	10.78	10.68	11.15
Note: the upper-right letter indicated the significance of the difference.
[truncated: 2 more columns]

## Sheet: Tab.S2
Table.S2 Metabolite abundance and annotation table in positive ion mode.
Index	Name	Class	Other_name(Kegg_name)	Formula	Molecular Weight	RT [min]	m/z	Kegg_ID	KEGG_pathway	HMDB_ID	Lipidmaps_ID	SuperClass(HMDB)	Class(HMDB)	SubClass(HMDB)	CATEGORY(Lipidmaps)	MAIN_CLASS(Lipidmaps)	SUB_CLASS(Lipidmaps)	mzCloud_Results	mzVault_Results	MassList_Results	Class_I	Class_II	Class_III	Class_IV	LFT0-1	LFT0-2	LFT0-3	LFT2-1	LFT2-2	LFT2-3	LFT4-1	LFT4-2	LFT4-3	LFT6-1	LFT6-2	LFT6-3	SFT0-1	SFT0-2	SFT0-3	SFT2-1	SFT2-2	SFT2-3	SFT4-1	SFT4-2	SFT4-3	SFT6-1	SFT6-2	SFT6-3	HFT0-1
Com_1_pos	Caffeine	Alkaloids and derivatives	Caffeine; 1,3,7-Trimethylxanthine	C8H10N4O2	194.081	5.457	195.088	C07481	map00232 Caffeine metabolism;map01060 Biosynthesis of plant secondary metabolites;map01065 Biosynthesis of alkaloids derived from histidine and purine;map01100 Metabolic pathways;map01110 Biosynthesis of secondary metabolites;map01120 Microbial metabolism in diverse environments	HMDB0001847	-	Organoheterocyclic compounds	Imidazopyrimidines	Purines and purine derivatives	-	-	-	Full match	Full match	No results	Organoheterocyclic compounds	Imidazopyrimidines	Purines and purine derivatives	Xanthines	1.88225e+11	1.96447e+11	1.90084e+11	1.84602e+11	1.80525e+11	1.85892e+11	2.05531e+11	1.78554e+11	1.93518e+11	1.98895e+11	1.8958e+11	1.9275e+11	1.34912e+11	1.39238e+11	1.46702e+11	1.32021e+11	1.28516e+11	1.2178e+11	1.26536e+11	1.21647e+11	1.25289e+11	1.28903e+11	1.279e+11	1.25987e+11	1.09571e+11
Com_10095_pos	(-)-Catechin Gallate	Flavonoids	-	C22H18O10	442.089	5.968	443.096	-	-	-	-	-	-	-	-	-	-	Full match	No results	Full match	Phenylpropanoids and polyketides	Flavonoids	Flavans	Catechin gallates	1.50207e+09	1.54035e+09	1.5909e+09	1.20009e+09	1.18739e+09	1.14236e+09	2.59056e+08	2.53073e+08	2.49972e+08	6.03665e+07	5.56042e+07	5.20742e+07	7.94167e+08	7.87157e+08	8.39799e+08	5.21491e+08	5.08044e+08	4.97817e+08	2.36602e+07	1.83897e+07	1.73719e+07	1.08468e+07	1.06696e+07	9.2568e+06	1.37709e+08
Com_10124_pos	3-[(4-chlorophenyl)thio]-1-phenylprop-2-en-1-one	Others	-	C15H11ClOS	296.001	3.289	297.008	-	-	-	-	-	-	-	-	-	-	Invalid mass	No results	No results	-	-	-	-	3.34356e+07	3.39791e+07	3.31591e+07	4.38062e+07	4.27838e+07	3.99359e+07	5.30333e+07	5.31509e+07	5.13483e+07	2.75898e+07	2.57652e+07	2.40203e+07	5.42829e+06	5.77455e+06	5.55077e+06	1.26183e+07	1.35357e+07	1.27311e+07	3.05796e+07	3.0021e+07	3.32434e+07	3.17393e+07	3.28183e+07	3.30954e+07	1.675e+07
Com_10163_pos	Rosavin	Flavonoids	-	C20H28O10	428.168	5.669	429.176	-	-	HMDB0257308	-	Lipids and lipid-like molecules	Fatty Acyls	Fatty acyl glycosides	-	-	-	No results	Full match	Full match	Lipids and lipid-like molecules	Fatty Acyls	Fatty acyl glycosides	Fatty acyl glycosides of mono- and disaccharides	4.9734e+07	5.54016e+07	5.36195e+07	5.17528e+07	4.71782e+07	3.86724e+07	4.31943e+07	4.82675e+07	3.77132e+07	7.56122e+07	7.42909e+07	7.48818e+07	1.783e+07	1.91326e+07	1.89947e+07	1.47955e+07	1.59654e+07	1.46228e+07	2.90891e+07	1.21606e+07	1.24705e+07	1.5952e+07	1.24873e+07	1.11912e+07	1.72753e+07
Com_10180_pos	4'-Hydroxypropiophenone	Organic acids and derivatives	-	C9H10O2	150.068	5.612	151.076	-	-	-	-	-	-	-	-	-	-	No results	Full match	Full match	Organic oxygen compounds	Organooxygen compounds	Carbonyl compounds	Alkyl-phenylketones	2.05897e+07	1.87914e+07	1.91674e+07	1.90774e+07	1.89558e+07	1.77536e+07	1.74342e+07	1.81841e+07	1.81177e+07	1.90846e+07	2.09544e+07	2.02241e+07	3.6988e+07	3.89199e+07	3.76391e+07	3.22508e+07	3.12106e+07	3.11478e+07	2.99949e+07	3.02197e+07	3.0465e+07	2.85588e+07	2.97706e+07	2.91034e+07	3.80924e+07
Com_10192_pos	Ligustilide	Polyphenols	Ligustilide	C12H14O2	190.099	4.99	191.107	C16987	-	HMDB0034277	-	Organoheterocyclic compounds	Isobenzofurans	-	-	-	-	Full match	No results	Full match	Organoheterocyclic compounds	Isobenzofurans	Not available	Isobenzofurans	249479	251226	257649	274246	248188	294500	493232	526828	541462	666155	622042	654629	1.25001e+06	1.3921e+06	1.34831e+06	1.12893e+06	1.12095e+06	1.08883e+06	1.11377e+06	1.20129e+06	1.17436e+06	1.12848e+06	1.06569e+06	1.10186e+06	313664
Com_102_pos	Proline	Amino acids and their derivatives	Proline	C5H9NO2	115.064	1.414	116.071	C16435	-	HMDB0003411	-	Organic acids and derivatives	Carboxylic acids and derivatives	Amino acids, peptides, and analogues	-	-	-	Full match	Full match	Full match	Organic acids and derivatives	Carboxylic acids and derivatives	Amino acids, peptides, and analogues	Proline and derivatives	1.7724e+09	1.84092e+09	1.80506e+09	1.71902e+09	1.78587e+09	1.68501e+09	1.646e+09	1.71729e+09	1.70518e+09	1.38468e+09	1.37044e+09	1.41801e+09	6.0814e+08	6.10524e+08	6.08597e+08	3.51328e+08	3.31454e+08	3.42399e+08	2.06822e+08	1.76234e+08	2.0239e+08	1.97756e+08	1.99583e+08	1.96949e+08	2.75123e+08
Com_10206_pos	Ouabain	Alkaloids and derivatives	Ouabain; G-Strophanthin	C29H44O12	566.271	6.106	567.278	C01443	map04976 Bile secretion	HMDB0015224	LMST01120022	Benzenoids	Naphthalenes	-	Sterol Lipids [ST]	Sterols [ST01]	Cardanolides and derivatives [ST0112]	Invalid mass	No results	No results	Lipids and lipid-like molecules	Steroids and steroid derivatives	Steroid lactones	Cardenolide glycosides and derivatives	506260	556369	549736	504688	496618	483663	425297	427537	433937	737370	645683	611785	1.37672e+07	1.31056e+07	1.87369e+07	1.39901e+07	1.29012e+07	1.35867e+07	1.2369e+07	1.15694e+07	1.26182e+07	6.36338e+06	6.57693e+06	6.77294e+06	8.07717e+06
Com_1022_pos	Senkyunolide A	Terpenoid compounds	-	C12H16O2	192.113	5.975	193.12	-	-	HMDB0258235	-	Organoheterocyclic compounds	Isobenzofurans	-	-	-	-	No results	Invalid mass	No results	-	-	-	-	6.29378e+07	3.52482e+07	4.48041e+07	1.10577e+08	4.92522e+07	1.15788e+08	1.16541e+08	1.19324e+08	1.26629e+08	1.24016e+08	1.24097e+08	1.15892e+08	9.38982e+07	9.58954e+07	1.04539e+08	7.36985e+07	7.85139e+07	7.98232e+07	7.16843e+07	5.79356e+07	5.52347e+07	6.85752e+07	5.40332e+07	7.12762e+07	3.06191e+07
Com_10223_pos	N1-(4-cyclohexylphenyl)-2-[(4-methylphenyl)thio]acetamide	Amino acids and their derivatives	-	C21H25NOS	355.142	5.864	378.132	-	-	-	-	-	-	-	-	-	-	Invalid mass	No results	No results	-	-	-	-	685444	700906	711102	871063	943514	892736	808224	774370	847816	800301	792648	804809	878103	823956	927260	940933	946372	982600	819731	801029	782422	707138	760319	726643	1.53734e+07
Com_10248_pos	AL 8810 Methyl ester	Lipids and lipid-like molecules	-	C25H33FO4	456.234	6.477	457.241	-	-	-	-	-	-	-	-	-	-	Invalid mass	No results	No results	Benzenoids	Indanes	Not available	Indanes	267016	260277	306210	268654	256783	253437	230976	237365	223370	360273	280968	317926	1.0276e+06	1.12238e+06	1.11683e+06	772422	801747	809640	512373	1.01422e+06	1.30321e+06	517233	682095	538465	618866
Com_10272_pos	(+)-Bicuculline	Alkaloids and derivatives	-	C20H17NO6	367.106	1.623	368.113	-	-	HMDB0243531	-	Alkaloids and derivatives	Phthalide isoquinolines	-	-	-	-	No results	Full match	Full match	Alkaloids and derivatives	Phthalide isoquinolines	Not available	Phthalide isoquinolines	6.86216e+07	7.25779e+07	7.08619e+07	7.26084e+07	7.26656e+07	7.02403e+07	6.48973e+07	6.07251e+07	6.82495e+07	3.22092e+07	2.96568e+07	3.05805e+07	4.62332e+07	4.84158e+07	4.69296e+07	8.88842e+07	8.46571e+07	8.7906e+07	3.07845e+07	2.92286e+07	2.85075e+07	9.34361e+06	1.05729e+07	8.94297e+06	8.31517e+07
Com_1042_pos	2,4-Dimethylbenzaldehyde	Organic acids and derivatives	-	C9H10O	134.073	5.89	135.081	-	-	HMDB0032142	-	Benzenoids	Benzene and substituted derivatives	Benzoyl derivatives	-	-	-	Full match	No results	No results	Benzenoids	Benzene and substituted derivatives	Benzoyl derivatives	Benzoyl derivatives	1.09074e+08	2.98047e+07	2.60046e+07	1.84353e+08	1.69767e+08	1.48381e+08	1.49723e+08	1.61967e+08	1.33881e+08	4.30227e+07	3.14691e+07	2.80077e+07	3.57998e+07	3.09945e+07	2.55136e+07	1.78723e+08	1.8463e+08	1.82331e+08	1.63357e+08	1.65093e+08	1.61833e+08	1.2348e+08	1.18654e+08	1.21085e+08	4.15206e+07
Com_10420_pos	2-methyl-1,2-dihydrophthalazin-1-one	Heterocyclic compounds	-	C9H8N2O	160.063	6.058	343.116	-	-	-	-	-	-	-	-	-	-	Full match	No results	No results	-	-	-	-	879398	859977	967812	944383	825578	792621	737839	745658	724237	996507	994434	1.01706e+06	1.07795e+06	1.02109e+06	1.1097e+06	950829	943116	960522	887351	952004	982627	954714	1.19542e+06	1.17932e+06	7.36555e+06
Com_1044_pos	4-Hydroxy-L-Glutamic Acid	Amino acids and their derivatives	4-Hydroxy-L-glutamate; 4-Hydroxy-L-glutamic acid	C5H9NO5	163.048	1.285	164.055	C03079	-	HMDB0002273	-	Organic acids and derivatives	Carboxylic acids and derivatives	Amino acids, peptides, and analogues	-	-	-	No results	Full match	Full match	Organic acids and derivatives	Carboxylic acids and derivatives	Amino acids, peptides, and analogues	Glutamic acid and derivatives	9.59302e+07	1.05745e+08	1.06215e+08	9.92515e+07	8.95004e+07	8.62739e+07	9.29293e+07	7.7396e+07	8.79108e+07	5.11488e+07	4.71134e+07	5.8326e+07	1.15754e+07	1.20306e+07	1.3235e+07	8.49089e+06	9.83276e+06	9.88069e+06	7.7023e+06	8.42513e+06	8.05268e+06	1.03751e+07	6.61323e+06	7.11026e+06	1.62326e+07
Com_10440_pos	6,6-dimethyl-4-piperidino-5,6-dihydro-2H-thiine-2-thione	Heterocyclic compounds	-	C12H19NS2	241.095	1.994	242.102	-	-	-	-	-	-	-	-	-	-	Full match	No results	No results	-	-	-	-	1.37701e+07	1.44919e+07	1.43212e+07	1.22435e+07	1.35843e+07	1.31009e+07	1.25222e+07	1.2466e+07	1.36243e+07	1.49251e+07	1.57571e+07	1.51709e+07	1.22531e+07	1.20976e+07	1.27198e+07	9.96373e+06	1.06433e+07	1.05874e+07	1.00615e+07	1.06065e+07	9.97888e+06	9.74467e+06	1.01709e+07	1.01078e+07	1.07866e+08
Com_1045_pos	2-Methoxyresorcinol	Polyphenols	-	C7H8O3	140.048	1.951	141.055	-	-	HMDB0133970	-	Benzenoids	Phenols	Methoxyphenols	-	-	-	Full match	No results	Full match	Benzenoids	Phenols	Methoxyphenols	Methoxyphenols	3.41796e+08	3.25741e+08	3.14233e+08	3.44903e+08	3.43064e+08	3.36434e+08	3.37056e+08	3.39422e+08	3.51616e+08	3.94073e+08	4.01661e+08	4.09807e+08	4.60665e+08	4.1686e+08	3.90091e+08	4.43329e+08	4.46492e+08	4.56674e+08	6.30887e+08	6.23925e+08	6.31928e+08	6.60785e+08	6.46129e+08	6.55767e+08	5.99528e+08
Com_10459_pos	QPH	Others	-	C16H24N6O5	380.182	5.849	381.189	-	-	-	-	-	-	-	-	-	-	Full match	No results	No results	-	-	-	-	1.42227e+07	1.44048e+07	1.48987e+07	1.28205e+07	1.28911e+07	1.3096e+07	1.17553e+07	1.10497e+07	1.10917e+07	2.29913e+07	2.42007e+07	2.30264e+07	1.51897e+07	1.51965e+07	1.65362e+07	1.35438e+07	1.29209e+07	1.24348e+07	1.24536e+07	1.11385e+07	1.13344e+07	1.16618e+07	1.2349e+07	1.08861e+07	1.74266e+07
Com_10462_pos	5-benzyl-4-hydroxy-6H-pyrido[3,2,1-jk]carbazol-6-one	Heterocyclic compounds	-	C22H15NO2	325.117	2.802	326.124	-	-	-	-	-	-	-	-	-	-	Invalid mass	No results	No results	-	-	-	-	3.51907e+06	3.52267e+06	3.56401e+06	3.61303e+06	3.62134e+06	3.4321e+06	3.41999e+06	3.44356e+06	3.52482e+06	4.28486e+06	4.18984e+06	4.19354e+06	5.95358e+06	6.33609e+06	6.54656e+06	3.48875e+06	3.35696e+06	3.41446e+06	3.27471e+06	3.16705e+06	3.27671e+06	3.40248e+06	3.19083e+06	3.26151e+06	1.21889e+08
Com_10528_pos	Anise oil	Lipids and lipid-like molecules	-	C14H18O3	234.126	5.301	235.133	-	-	-	-	-	-	-	-	-	-	No results	Full match	Full match	Benzenoids	Phenol ethers	Anisoles	Anisoles	774004	759042	729646	984677	719668	695826	752285	732655	988737	1.6667e+06	1.4253e+06	1.66708e+06	819852	907851	907756	707022	802011	805739	497045	550083	505903	470938	503360	472868	2.03517e+06
Com_1053_pos	(2R)-2-[(2R,5S)-5-[(2S)-2-hydroxybutyl]oxolan-2-yl]propanoic acid	Organic acids and derivatives	-	C11H20O4	216.136	5.899	217.144	-	-	-	-	-	-	-	-	-	-	Full match	No results	No results	-	-	-	-	2.36135e+07	2.45576e+07	2.68286e+07	2.61138e+07	2.67498e+07	2.27818e+07	2.99815e+07	3.12879e+07	2.81154e+07	6.37008e+07	6.44793e+07	6.12789e+07	7.56142e+06	5.32967e+06	6.25155e+06	5.2435e+06	6.78624e+06	4.89805e+06	6.91762e+06	6.67676e+06	6.08884e+06	7.79755e+06	7.7445e+06	8.2109e+06	1.48679e+07
Com_10553_pos	2-hydroxy-3,6-diphenylcyclohexyl acetate	Lipids and lipid-like molecules	-	C20H22O3	310.153	2.123	311.16	-	-	-	-	-	-	-	-	-	-	Invalid mass	No results	No results	-	-	-	-	1.62188e+06	2.13295e+06	2.31319e+06	889125	879380	838258	1.0779e+07	1.0654e+07	9.83051e+06	918077	908405	883892	2.28657e+07	2.66177e+07	2.68228e+07	769665	768475	784854	744977	740609	752727	717809	715466	716646	1.19837e+06
Com_10567_pos	N alpha-Acetyl-L-Arginine	Amino acids and their derivatives	-	C8H16N4O3	216.123	1.426	217.13	-	-	-	-	-	-	-	-	-	-	Full match	No results	Full match	-	-	-	-	556413	541084	584299	520025	543619	529473	499668	481879	531853	287256	272206	273274	581429	615804	578728	535356	526875	543218	585025	582751	907919	1.47166e+06	637375	1.30602e+06	652072
Com_10590_pos	α-Cyclodextrin	Carbohydrates	-	C36H60O30	972.315	1.425	973.322	-	-	-	-	-	-	-	-	-	-	Full match	No results	No results	Organic oxygen compounds	Organooxygen compounds	Carbohydrates and carbohydrate conjugates	Oligosaccharides	5.48371e+06	6.41482e+06	5.93062e+06	6.47165e+06	5.41729e+06	7.07635e+06	5.35242e+06	5.04798e+06	5.58564e+06	3.38163e+06	3.65681e+06	5.40817e+06	1.64407e+06	2.27137e+06	2.13732e+06	7.76708e+06	7.27225e+06	5.37189e+06	983781	1.00369e+06	1.18992e+06	1.20308e+06	1.09595e+06	1.13241e+06	7.88697e+06
Com_10600_pos	3-(2-thienylmethylidene)chroman-4-one	Polyphenols	-	C14H10O2S	242.04	1.662	243.048	-	-	-	-	-	-	-	-	-	-	Full match	No results	No results	-	-	-	-	5.92514e+06	5.80481e+06	6.01883e+06	5.38392e+06	5.58724e+06	5.71608e+06	5.32352e+06	5.42135e+06	5.48728e+06	6.02591e+06	6.42341e+06	6.44803e+06	1.13987e+07	1.10553e+07	1.1088e+07	4.81021e+06	4.40621e+06	4.50044e+06	1.66147e+07	1.74634e+07	1.90001e+07	2.49962e+07	2.74125e+07	2.07167e+07	4.33046e+06
Com_10610_pos	Praeruptorin B	Polyphenols	-	C24H26O7	426.167	6.012	427.174	-	-	HMDB0256728	-	Phenylpropanoids and polyketides	Coumarins and derivatives	Pyranocoumarins	-	-	-	No results	Full match	Full match	Phenylpropanoids and polyketides	Coumarins and derivatives	Pyranocoumarins	Angular pyranocoumarins	432294	445483	444893	434123	413649	441516	1.24479e+06	996099	1.45074e+06	2.71849e+06	4.50226e+06	2.80878e+06	2.79606e+06	2.33032e+06	1.48001e+06	2.28929e+06	1.91334e+06	2.03066e+06	2.66264e+06	2.32052e+06	2.85264e+06	2.28849e+06	2.36179e+06	1.86042e+06	2.81169e+06
Com_10630_pos	Sattabacin	Others	-	C13H18O2	206.131	5.369	207.138	-	-	-	-	-	-	-	-	-	-	Full match	No results	Full match	Benzenoids	Benzene and substituted derivatives	Not available	Benzene and substituted derivatives	3.83697e+06	3.57824e+06	2.49201e+06	3.16373e+06	4.83164e+06	3.70364e+06	9.50954e+06	5.12988e+06	3.98864e+06	5.77012e+06	8.98698e+06	6.5161e+06	6.17726e+06	5.6867e+06	6.79671e+06	5.74839e+06	5.34775e+06	5.82375e+06	4.92108e+06	5.24439e+06	5.29035e+06	4.4623e+06	4.91986e+06	3.76235e+06	6.71629e+06
Com_10641_pos	N-(4-methoxy-1-methyl-1H-indazol-3-yl)-5-methyl-3-isoxazolecarboxamide	Amino acids and their derivatives	-	C14H14N4O3	286.103	4.513	287.11	-	-	-	-	-	-	-	-	-	-	Invalid mass	No results	No results	-	-	-	-	196964	212347	202212	200730	223733	310445	180639	186635	187748	243646	403508	355427	1.7216e+06	1.80225e+06	2.02731e+06	1.69289e+06	1.64346e+06	1.95195e+06	1.67396e+06	538597	762775	1.47134e+06	1.58617e+06	1.66184e+06	6.41713e+06
Com_10658_pos	Thymine	Nucleosides,nucleotides,and analogues	Thymine; 5-Methyluracil	C5H6N2O2	126.043	5.104	127.05	C00178	map00240 Pyrimidine metabolism;map01100 Metabolic pathways	HMDB0000262	-	Organoheterocyclic compounds	Diazines	Pyrimidines and pyrimidine derivatives	-	-	-	No results	Full match	Full match	Organoheterocyclic compounds	Diazines	Pyrimidines and pyrimidine derivatives	Hydroxypyrimidines	3.52849e+06	1.45646e+06	1.66696e+06	2.16573e+06	1.93782e+06	2.00573e+06	1.75767e+06	2.0452e+06	2.08664e+06	1.97044e+06	1.44639e+06	2.10549e+06	1.40179e+06	1.81968e+06	1.86408e+06	502200	857978	1.74458e+06	490114	507210	524129	474145	473265	473630	3.77394e+06
Com_10661_pos	iP9G	Carbohydrates	-	C16H23N5O5	365.17	1.44	388.16	-	-	-	-	-	-	-	-	-	-	No results	Full match	Full match	-	-	-	-	1.24975e+06	1.21532e+06	1.31239e+06	1.16802e+06	1.22102e+06	1.18924e+06	1.1223e+06	1.08234e+06	1.19459e+06	665519	670907	640493	1.30594e+06	1.37356e+06	1.29987e+06	1.20246e+06	1.18341e+06	1.22011e+06	1.31402e+06	1.30891e+06	1.20063e+06	1.47893e+06	1.3878e+06	1.39427e+06	2.28655e+06
Com_10705_pos	(2S)-2-(2-hydroxypropan-2-yl)-2H,3H,7H-furo[3,2-g]chromen-7-one	Polyphenols	-	C14H14O4	246.087	5.844	247.095	-	-	-	-	-	-	-	-	-	-	Invalid mass	Invalid mass	No results	-	-	-	-	2.81498e+06	4.01769e+06	3.40079e+06	2.30237e+06	2.45588e+06	3.18323e+06	1.59641e+06	2.77819e+06	3.39849e+06	5.11972e+06	3.45475e+06	5.35985e+06	7.28805e+06	6.74426e+06	6.69803e+06	5.92125e+06	5.58138e+06	4.99535e+06	5.74196e+06	8.69058e+06	5.1572e+06	6.09928e+06	6.08652e+06	6.39289e+06	1.12162e+07
Com_1074_pos	N-Acetyl-DL-valine	Amino acids and their derivatives	-	C7H13NO3	159.09	5.081	160.097	-	-	HMDB0011757	-	Organic acids and derivatives	Carboxylic acids and derivatives	Amino acids, peptides, and analogues	-	-	-	No results	Full match	Full match	Organic acids and derivatives	Carboxylic acids and derivatives	Amino acids, peptides, and analogues	N-acyl-alpha amino acids	6.00006e+06	5.56192e+06	3.0408e+07	6.31045e+06	7.28379e+06	4.68804e+06	8.4407e+06	9.38959e+06	1.05793e+07	5.35693e+07	5.95642e+07	5.44116e+07	6.01085e+06	4.2079e+06	5.58594e+06	6.38514e+06	7.96352e+06	4.95462e+06	7.48399e+06	5.34685e+06	5.38804e+06	1.14008e+07	1.00971e+07	8.96863e+06	3.05755e+07
Com_108_pos	Vitexin	Flavonoids	Vitexin; Apigenin 8-C-glucoside	C21H20O10	432.106	5.534	433.113	C01460	map00941 Flavonoid biosynthesis;map00944 Flavone and flavonol biosynthesis	HMDB0259858	LMPK12110194	Phenylpropanoids and polyketides	Flavonoids	Flavonoid glycosides	Polyketides [PK]	Flavonoids [PK12]	Flavones and Flavonols [PK1211]	Full match	Full match	Full match	Phenylpropanoids and polyketides	Flavonoids	Flavonoid glycosides	Flavonoid 8-C-glycosides	1.88188e+07	1.56542e+07	1.85348e+07	1.32225e+07	1.18842e+07	906473	1.98466e+07	1.61226e+07	1.22503e+07	3.13525e+07	3.12587e+07	3.35489e+07	6.83719e+08	6.67466e+08	7.22288e+08	6.22922e+08	5.59671e+08	5.6678e+08	5.20495e+08	5.48534e+08	5.21814e+08	4.71446e+08	4.7526e+08	4.71024e+08	1.0598e+09
Com_10801_pos	N-(1-methyl-3-phenyl-1H-pyrazol-5-yl)-N'-(2-thienyl)urea	Heterocyclic compounds	-	C15H14N4OS	336.046	3.832	337.053	-	-	-	-	-	-	-	-	-	-	Invalid mass	No results	No results	-	-	-	-	3.07602e+06	3.84265e+06	3.37594e+06	6.08712e+06	718750	5.11135e+06	4.77365e+06	5.44507e+06	5.49844e+06	9.83684e+06	1.06924e+07	9.31538e+06	419019	408139	389814	404244	400525	401387	456942	443497	464869	471990	473748	455739	652498
Com_10841_pos	3alpha-Dihydrocadambine	Alkaloids and derivatives	-	C27H34N2O10	546.223	5.301	547.23	-	-	-	-	-	-	-	-	-	-	Full match	No results	Full match	Organoheterocyclic compounds	Indoles and derivatives	Pyridoindoles	Beta carbolines	1.83334e+07	1.83729e+07	1.85006e+07	1.78535e+07	1.70646e+07	1.64145e+07	1.90077e+07	1.76395e+07	1.83203e+07	3.89636e+07	3.90284e+07	2.90706e+07	732441	811058	810973	631641	716502	719833	444051	491435	451965	420728	449693	422452	548670
Com_10844_pos	Dihydrocapsaicin	Alkaloids and derivatives	Dihydrocapsaicin	C18H29NO3	307.215	5.915	308.222	C16952	-	HMDB0038457	LMFA08020318	Benzenoids	Phenols	Methoxyphenols	Fatty Acyls [FA]	Fatty amides [FA08]	N-acyl amines [FA0802]	Full match	No results	Full match	Benzenoids	Phenols	Methoxyphenols	Methoxyphenols	402520	425227	414586	507526	445488	412317	421810	425599	381996	476784	519491	465551	485774	484605	510416	493329	474526	455589	424265	398425	413010	391918	392854	374929	2.87662e+06
Com_1085_pos	2-[5-(2-hydroxypropyl)oxolan-2-yl]propanoic acid	Organic acids and derivatives	-	C10H18O4	184.11	5.936	185.117	-	-	-	-	-	-	-	-	-	-	Invalid mass	No results	No results	-	-	-	-	343796	356994	345853	361115	356080	336938	304984	313237	312971	2.11161e+06	4.80157e+06	4.63165e+06	407825	403574	431645	390480	398382	366672	324108	323549	322048	321295	309340	314767	326881
Com_10921_pos	3-phenyl-5-[3-(trifluoromethyl)-1H-pyrazol-1-yl]-1,2,4-thiadiazole	Heterocyclic compounds	-	C12H7F3N4S	296.039	11.329	297.046	-	-	-	-	-	-	-	-	-	-	Invalid mass	No results	No results	-	-	-	-	1.17917e+06	2.39131e+06	1.69268e+06	1.1563e+06	1.04233e+07	1.3279e+06	445070	7.39812e+06	463442	307418	343249	263990	544449	1.57905e+07	1.26597e+06	500096	9.07554e+06	522670	457479	448947	446997	518763	1.03194e+07	512955	606961
Com_10922_pos	2-Benzoxazolinone	Heterocyclic compounds	-	C7H5NO2	135.032	5.232	153.066	-	-	HMDB0032931	-	Organoheterocyclic compounds	Benzoxazoles	Benzoxazolones	-	-	-	Full match	No results	Full match	Organoheterocyclic compounds	Benzoxazoles	Benzoxazolones	Benzoxazolones	682817	615638	977813	700900	695026	907201	888495	914441	943166	1.00712e+06	980213	978100	1.17108e+06	1.12058e+06	1.14161e+06	918847	907942	895949	1.16973e+06	1.01188e+06	1.01828e+06	993023	926712	930989	1.10481e+07
Com_10946_pos	HexCer 8:0;3O/40:2;(2OH)	Lipids and lipid-like molecules	-	C54H103NO10	925.748	6.701	926.756	-	-	-	-	-	-	-	-	-	-	No results	Invalid mass	No results	-	-	-	-	2.89945e+06	2.98615e+06	3.01143e+06	2.98121e+06	3.0607e+06	3.00558e+06	2.60919e+06	2.48711e+06	2.58972e+06	1.62718e+06	1.48923e+06	1.5562e+06	3.16116e+06	2.99342e+06	3.15599e+06	2.92735e+06	3.05194e+06	3.15523e+06	2.6576e+06	2.67503e+06	2.63201e+06	2.92658e+06	2.89363e+06	2.83531e+06	3.07319e+06
Com_11112_pos	Keracyanin chloride	Flavonoids	Cyanidin-3-rhamnoglucoside chloride; Cyanidin 3-rutinoside chloride; Keracyanin chloride	C27H31ClO15	630.135	5.341	631.142	C04491	-	-	-	-	-	-	-	-	-	Full match	No results	Full match	Phenylpropanoids and polyketides	Flavonoids	Flavonoid glycosides	Anthocyanidin-3-O-glycosides	1.0763e+06	1.11866e+06	1.13137e+06	1.04428e+06	982737	1.00384e+06	1.54425e+06	3.78017e+06	1.25964e+06	8.1058e+06	4.67735e+06	2.19934e+06	1.48618e+06	1.43603e+06	1.46851e+06	3.75689e+06	1.19777e+06	1.22519e+06	6.28e+06	6.11306e+06	7.07314e+06	7.75174e+06	1.9398e+06	8.63889e+06	561380
Com_11165_pos	Rutamarin	Polyphenols	Rutamarin	C21H24O5	339.132	4.033	340.14	C09308	-	HMDB0030666	-	Phenylpropanoids and polyketides	Coumarins and derivatives	Furanocoumarins	-	-	-	Invalid mass	No results	No results	Phenylpropanoids and polyketides	Coumarins and derivatives	Furanocoumarins	Psoralens	3.70781e+06	3.48975e+06	3.96099e+06	3.37635e+06	3.5741e+06	3.45015e+06	3.41826e+06	3.53106e+06	3.46755e+06	3.59897e+06	3.91138e+06	3.6751e+06	1.44591e+06	1.45692e+06	1.43049e+06	1.18033e+06	1.20289e+06	1.29196e+06	1.24386e+06	1.19217e+06	1.25011e+06	1.28885e+06	1.25766e+06	1.2408e+06	2.38215e+06
Com_11220_pos	Urolithin A	Polyphenols	-	C13H8O4	228.042	5.098	229.05	-	-	HMDB0013695	-	Phenylpropanoids and polyketides	Coumarins and derivatives	-	-	-	-	No results	Full match	Full match	Phenylpropanoids and polyketides	Coumarins and derivatives	Not available	Coumarins and derivatives	2.58133e+06	3.18165e+06	2.88912e+06	2.74119e+06	3.41926e+06	2.89694e+06	1.76751e+06	2.77474e+06	2.67435e+06	3.3678e+06	1.71114e+06	1.74005e+06	4.72219e+06	6.75462e+06	6.72224e+06	6.76894e+06	7.02952e+06	6.76814e+06	4.1157e+07	2.58712e+07	9.04958e+06	2.53972e+07	1.10678e+07	1.1815e+07	4.44741e+06
Com_11249_pos	Miltirone	Polyphenols	Miltirone	C19H22O2	282.161	8.314	283.169	C13715	-	HMDB0035080	-	Lipids and lipid-like molecules	Prenol lipids	Diterpenoids	-	-	-	Full match	No results	Full match	Lipids and lipid-like molecules	Prenol lipids	Diterpenoids	Tanshinones, isotanshinones, and derivatives	203835	207147	254103	221981	196420	188933	230826	171644	175774	175110	189732	189225	232363	218758	252111	213155	224852	211392	221051	213924	224817	848002	849514	851201	261481
Com_11324_pos	7-Methylguanine	Nucleosides,nucleotides,and analogues	7-Methylguanine	C6H7N5O	165.065	4.903	166.073	C02242	-	HMDB0000897	-	Organoheterocyclic compounds	Imidazopyrimidines	Purines and purine derivatives	-	-	-	Full match	No results	Full match	Organoheterocyclic compounds	Imidazopyrimidines	Purines and purine derivatives	Hypoxanthines	1.40745e+06	1.42556e+06	1.34426e+06	1.73021e+06	1.40867e+06	1.8133e+06	1.40853e+06	1.29423e+06	2.03635e+06	4.60215e+06	4.55466e+06	4.38719e+06	3.36974e+06	3.43547e+06	3.51426e+06	3.12261e+06	3.16682e+06	3.39666e+06	3.09256e+06	3.26766e+06	3.40298e+06	2.61455e+06	7.03228e+06	2.82475e+06	3.08689e+06
Com_11327_pos	Isosakuranin	Flavonoids	-	C22H24O10	448.137	5.65	471.127	-	-	HMDB0029481	LMPK12140336	Phenylpropanoids and polyketides	Flavonoids	Flavonoid glycosides	Polyketides [PK]	Flavonoids [PK12]	Flavanones [PK1214]	No results	Full match	Full match	_	_	_	_	531522	570203	566715	522042	522716	526825	516514	519219	520647	664668	734119	690673	564398	815798	1.89177e+06	1.14715e+06	1.86229e+06	498622	1.54602e+06	1.04529e+06	857517	1.00085e+06	1.16566e+06	999594	4.84223e+06
Com_11340_pos	PC O-16:0	Lipids and lipid-like molecules	-	C24H50NO7P	495.333	9.293	496.34	-	-	-	LMGP01020019	-	-	-	-	-	-	No results	Full match	Full match	-	-	-	-	1.32072e+06	1.79686e+06	1.25223e+06	819853	567542	695499	260990	245361	490299	410842	296892	323241	322573	773827	1.83746e+06	1.29275e+06	1.58807e+06	1.14986e+06	503009	290232	421157	318360	327543	471462	5.42503e+06
Com_11366_pos	Paulownin	Flavonoids	-	C20H18O7	370.106	5.742	371.112	-	-	-	-	-	-	-	-	-	-	Full match	No results	Full match	Lignans, neolignans and related compounds	Furanoid lignans	Not available	Furanoid lignans	815957	829447	857440	1.06631e+06	766608	1.08608e+06	1.05542e+06	1.40707e+06	1.62261e+06	2.29713e+06	2.67874e+06	2.3053e+06	3.83763e+06	2.48407e+06	2.64431e+06	2.30402e+06	2.35105e+06	3.24288e+06	5.68314e+06	1.8873e+06	2.35749e+06	2.32824e+06	2.1229e+06	2.42448e+06	7.26046e+06
Com_11382_pos	Schisantherin A	Polyphenols	Schisantherin A; Gomisin C	C30H32O9	536.205	5.586	537.212	C10881	-	HMDB0258170	-	Phenylpropanoids and polyketides	Tannins	Hydrolyzable tannins	-	-	-	No results	Full match	Full match	Phenylpropanoids and polyketides	Tannins	Hydrolyzable tannins	Hydrolyzable tannins	1.42196e+06	1.45189e+06	1.41073e+06	1.36641e+06	1.26453e+06	1.27893e+06	1.45312e+06	1.386e+06	1.47785e+06	2.03827e+06	2.02613e+06	1.80719e+06	3.96617e+06	1.89063e+06	1.91435e+06	1.19526e+06	1.44315e+06	1.28343e+06	972939	1.58267e+06	1.54103e+06	899908	900785	1.2602e+06	2.13307e+06
Com_1140_pos	2-oxopiperidine-3-carbohydrazide	Heterocyclic compounds	-	C6H11N3O2	157.085	2.324	158.093	-	-	-	-	-	-	-	-	-	-	Full match	No results	No results	-	-	-	-	1.88804e+07	1.96505e+07	1.72878e+07	3.53911e+07	3.77239e+07	3.73002e+07	3.51268e+07	3.61863e+07	3.67036e+07	6.05856e+07	5.5787e+07	5.35179e+07	1.98628e+07	2.09287e+07	1.98904e+07	1.54286e+07	2.6991e+07	2.67427e+07	2.6384e+07	2.57322e+07	2.47795e+07	2.74467e+07	2.84101e+07	2.74692e+07	1.56457e+08
Com_11456_pos	5-Methyl-dl-tryptophan	Amino acids and their derivatives	-	C12H14N2O2	218.106	5.678	201.103	-	-	-	-	-	-	-	-	-	-	No results	Full match	Full match	Organoheterocyclic compounds	Indoles and derivatives	Indolyl carboxylic acids and derivatives	Indolyl carboxylic acids and derivatives	6.60674e+06	5.89889e+06	6.42328e+06	9.47559e+06	9.78887e+06	7.44195e+06	1.03868e+07	1.02946e+07	1.01858e+07	2.30005e+07	2.37108e+07	2.35241e+07	680772	702563	725585	619374	607526	608158	527617	502897	516975	488014	487458	489273	1.04516e+07
Com_11498_pos	7-(3,4-dihydroxyphenyl)-5-hydroxy-1-(4-hydroxyphenyl)heptan-3-one	Polyphenols	-	C19H22O5	352.131	5.768	353.139	-	-	-	-	-	-	-	-	-	-	Invalid mass	No results	No results	-	-	-	-	2.27619e+06	2.69497e+06	2.91984e+06	1.83792e+06	2.15196e+06	1.2887e+06	1.71665e+06	1.7834e+06	2.08834e+06	3.8862e+06	4.1733e+06	3.82131e+06	6.16801e+06	6.03971e+06	6.21561e+06	5.41346e+06	4.03095e+06	4.59603e+06	4.54984e+06	4.05173e+06	5.34279e+06	4.18217e+06	4.17426e+06	3.86731e+06	7.69114e+06
Com_11534_pos	2-[2-oxo-2-(2-pyridylamino)ethoxy]acetic acid	Amino acids and their derivatives	-	C9H10N2O4	116.023	2.891	233.053	-	-	-	-	-	-	-	-	-	-	Invalid mass	No results	No results	-	-	-	-	1.01668e+06	1.02431e+06	996170	1.0069e+06	1.01953e+06	1.00607e+06	935999	967677	993476	944960	963916	1.01875e+06	1.00744e+06	975904	932669	1.10155e+06	1.03972e+06	1.02086e+06	1.07521e+06	1.11818e+06	1.06848e+06	1.12787e+06	1.11135e+06	1.13299e+06	2.6916e+07
Com_11567_pos	15(S)-HpETE	Lipids and lipid-like molecules	15(S)-HPETE; (5Z,8Z,11Z,13E)-(15S)-15-Hydroperoxyicosa-5,8,11,13-tetraenoic acid; 15-Hydroperoxyeicosatetraenoate; 15-Hydroperoxyicosatetraenoate; 15-Hydroperoxyeicosatetraenoic acid; 15-Hydroperoxyicosatetraenoic acid; (5Z,8Z,11Z,13E)-(15S)-15-Hydroperoxyicosa-5,8,11,13-tetraenoate	C20H32O4	318.219	6.804	319.226	C05966	map00590 Arachidonic acid metabolism;map01100 Metabolic pathways;map04726 Serotonergic synapse;map04750 Inflammatory mediator regulation of TRP channels;map04913 Ovarian steroidogenesis	HMDB0004244	-	Lipids and lipid-like molecules	Fatty Acyls	Eicosanoids	-	-	-	Invalid mass	No results	No results	Lipids and lipid-like molecules	Fatty Acyls	Eicosanoids	Hydroperoxyeicosatetraenoic acids	524251	512270	477901	794907	975095	1.00248e+06	638423	752491	632327	412986	424951	432869	520235	547202	492059	1.07031e+06	1.17634e+06	1.10563e+06	744456	822241	880929	982505	677568	718145	683613
Com_11573_pos	2-(carboxymethoxy)-4-methoxybenzoic acid	Polyphenols	-	C10H10O6	226.048	5.335	227.055	-	-	-	-	-	-	-	-	-	-	Full match	No results	No results	-	-	-	-	1.95578e+06	2.03275e+06	2.05586e+06	1.8976e+06	1.78576e+06	1.82411e+06	2.17252e+06	2.18975e+06	2.28893e+06	2.17363e+06	2.24691e+06	2.04366e+06	2.8979e+06	2.77201e+06	2.66847e+06	3.31464e+06	1.44129e+06	3.49557e+06	3.66808e+06	3.17772e+06	3.69424e+06	3.65277e+06	1.21367e+07	2.86311e+06	3.23151e+06
Com_11616_pos	(5E)-7-methylidene-10-oxo-4-(propan-2-yl)undec-5-enoic acid	Lipids and lipid-like molecules	-	C15H24O3	274.155	6.353	275.162	-	-	-	-	-	-	-	-	-	-	Invalid mass	No results	No results	-	-	-	-	1.74027e+07	1.75341e+07	1.7424e+07	1.7148e+07	1.03837e+07	1.87515e+07	1.89434e+07	1.88911e+07	1.91245e+07	2.93391e+07	2.84496e+07	2.85687e+07	2.42481e+07	2.54978e+07	2.81231e+07	2.37591e+07	2.56705e+07	2.48017e+07	3.26211e+07	2.33504e+07	2.28401e+07	2.48062e+07	2.60279e+07	2.50726e+07	4.14401e+07
Com_1162_pos	Brevifolincarboxylic acid	Polyphenols	-	C13H8O8	292.022	5.342	293.029	-	-	HMDB0303676	-	Phenylpropanoids and polyketides	Isocoumarins and derivatives	-	-	-	-	No results	Full match	No results	-	-	-	-	8.61326e+07	1.0106e+08	8.76663e+07	9.32177e+07	1.02182e+08	9.17029e+07	8.78794e+07	8.79132e+07	9.13532e+07	5.74277e+07	8.25595e+07	8.03173e+07	2.14523e+06	2.07284e+06	2.11972e+06	2.69509e+06	2.27325e+06	1.7685e+06	4.28007e+06	2.37457e+06	2.78042e+06	3.71594e+06	3.6022e+06	3.48914e+06	5.47865e+07
Com_1167_pos	(-)-Caryophyllene oxide	Terpenoid compounds	Caryophyllene epoxide; Caryophyllene oxide	C15H24O	220.183	6.257	221.19	C16908	-	-	-	-	-	-	-	-	-	Full match	No results	No results	Lipids and lipid-like molecules	Prenol lipids	Sesquiterpenoids	Sesquiterpenoids	3.7742e+07	3.92397e+07	4.13139e+07	4.58212e+07	4.124e+07	4.01181e+07	4.41751e+07	4.36378e+07	4.3563e+07	8.76546e+07	8.40904e+07	8.10453e+07	1.63988e+07	1.77033e+07	1.90989e+07	1.79639e+07	1.89669e+07	1.80926e+07	1.99248e+07	1.78132e+07	2.03846e+07	1.7663e+07	1.76549e+07	1.72307e+07	3.3518e+07
Com_11679_pos	(2R)-5-hydroxy-7-methoxy-2-phenyl-3,4-dihydro-2H-1-benzopyran-4-one	Flavonoids	-	C16H14O4	292.074	8.74	293.081	-	-	HMDB0242619	-	Phenylpropanoids and polyketides	Flavonoids	O-methylated flavonoids	-	-	-	Invalid mass	No results	No results	-	-	-	-	451445	461608	382246	359962	449792	399288	415416	453940	610823	248105	249548	273322	438624	446490	480596	440544	465355	434969	446191	443189	441933	466810	495703	437725	569084
Com_1168_pos	Isoquinoline	Alkaloids and derivatives	Isoquinoline; 2-Benzazine; Benzo[c]pyridine	C9H7N	147.069	5.585	148.076	C06323	-	HMDB0034244	-	Organoheterocyclic compounds	Isoquinolines and derivatives	-	-	-	-	Invalid mass	No results	No results	Organoheterocyclic compounds	Isoquinolines and derivatives	Not available	Isoquinolines and derivatives	2.64172e+06	2.83715e+06	792612	2.47905e+06	2.36609e+06	1.24803e+06	917519	2.70937e+06	2.99164e+06	550290	2.94375e+06	3.50969e+06	1.85669e+06	1.83686e+06	2.13862e+06	1.45511e+06	591863	1.58016e+06	1.60847e+06	1.58985e+06	1.56693e+06	1.60188e+06	1.63989e+06	1.31402e+06	6.52246e+06
Com_11720_pos	Norisoboldine	Alkaloids and derivatives	-	C18H19NO4	313.13	5.659	314.137	-	-	HMDB0033357	-	Alkaloids and derivatives	Aporphines	-	-	-	-	Full match	No results	Full match	Alkaloids and derivatives	Aporphines	Not available	Aporphines	2.30439e+06	2.06726e+06	1.98631e+06	2.57726e+06	2.44774e+06	2.61741e+06	2.02234e+06	2.06911e+06	2.42066e+06	2.72393e+06	2.7751e+06	3.15067e+06	3.61205e+06	3.31499e+06	3.03058e+06	2.603e+06	2.61293e+06	2.83511e+06	2.59152e+06	2.26946e+06	2.35918e+06	2.0784e+06	2.40588e+06	2.36247e+06	4.75289e+06
Com_11721_pos	D-Panthotenate	Lipids and lipid-like molecules	Pantothenate; Pantothenic acid; (R)-Pantothenate	C9H17NO5	219.111	5.421	220.118	C00864	map00410 beta-Alanine metabolism;map00770 Pantothenate and CoA biosynthesis;map01100 Metabolic pathways;map01110 Biosynthesis of secondary metabolites;map04977 Vitamin digestion and absorption	-	-	-	-	-	-	-	-	Full match	No results	Full match	Organic oxygen compounds	Organooxygen compounds	Alcohols and polyols	Secondary alcohols	1.80247e+07	1.85865e+07	1.87946e+07	1.87892e+07	2.00834e+07	1.839e+07	1.83816e+07	1.80746e+07	1.8569e+07	1.52065e+07	1.42104e+07	1.45555e+07	1.67415e+07	1.67928e+07	1.65004e+07	1.48706e+07	1.52562e+07	1.53019e+07	1.40768e+07	1.40317e+07	1.41188e+07	1.3945e+07	1.40775e+07	1.49597e+07	1.62451e+07
Com_11748_pos	(2-morpholino-5-nitrophenyl)methanol	Heterocyclic compounds	-	C11H14N2O4	238.095	4.068	239.103	-	-	-	-	-	-	-	-	-	-	Full match	No results	Full match	-	-	-	-	1.06705e+06	1.0043e+06	1.13992e+06	971667	998246	992906	929547	902791	997912	1.03573e+06	1.12564e+06	1.05764e+06	396499	378470	411674	335261	342320	347552	357966	337286	330495	370913	354922	357085	4.50088e+06
Com_11753_pos	3-Hydroxy-3-methylbutanoic acid	Organic acids and derivatives	-	C5H10O3	136.074	1.438	137.081	-	-	HMDB0000754	-	Lipids and lipid-like molecules	Fatty Acyls	Fatty acids and conjugates	-	-	-	Invalid mass	No results	No results	Lipids and lipid-like molecules	Fatty Acyls	Fatty acids and conjugates	Hydroxy fatty acids	1.33561e+06	1.5664e+06	1.21011e+06	1.47448e+06	1.12586e+06	2.71718e+06	2.20085e+06	1.46073e+06	1.72969e+06	2.02165e+06	2.38105e+06	2.44248e+06	1.56001e+07	1.61516e+07	1.56986e+07	7.74891e+06	9.78465e+06	8.37883e+06	1.15677e+07	1.28367e+07	1.2691e+07	1.3391e+07	1.36053e+07	1.36683e+07	5.05062e+06
Com_11762_pos	Flavokawain A	Flavonoids	-	C18H18O5	314.116	5.69	315.123	-	-	HMDB0033586	-	Phenylpropanoids and polyketides	Linear 1,3-diarylpropanoids	Chalcones and dihydrochalcones	-	-	-	No results	Full match	Full match	Phenylpropanoids and polyketides	Linear 1,3-diarylpropanoids	Chalcones and dihydrochalcones	2'-Hydroxychalcones	3.04322e+06	3.18609e+06	1.64774e+06	3.64116e+06	3.75203e+06	3.38392e+06	4.31647e+06	3.96526e+06	4.60543e+06	6.99922e+06	7.31545e+06	6.59985e+06	1.10139e+07	1.15449e+07	1.28198e+07	9.72859e+06	9.51221e+06	8.96359e+06	1.30474e+07	1.42025e+07	9.18879e+06	5.42286e+06	1.03807e+07	8.74015e+06	1.15171e+07
Com_11775_pos	14,15-Dehydrocrepenynic acid	Lipids and lipid-like molecules	-	C18H28O2	276.209	6.812	277.216	-	-	-	LMFA01031062	-	-	-	-	-	-	No results	Full match	Full match	-	-	-	-	9.16349e+06	9.77911e+06	9.7088e+06	8.79592e+06	7.9726e+06	8.51874e+06	7.46687e+06	7.22109e+06	7.52042e+06	6.07771e+06	6.03296e+06	5.58057e+06	4.29617e+06	3.76523e+06	4.20051e+06	3.4592e+06	3.60643e+06	3.49724e+06	2.84663e+06	2.93581e+06	3.1102e+06	3.34091e+06	3.12666e+06	3.32467e+06	1.01801e+07
Com_1178_pos	3-(4-hydroxy-3-methoxyphenyl)propanoic acid	Polyphenols	-	C10H12O4	178.063	5.699	179.071	-	-	HMDB0062121	-	Phenylpropanoids and polyketides	Phenylpropanoic acids	-	-	-	-	Invalid mass	No match	No match	-	-	-	-	1.50254e+08	1.30058e+08	1.51378e+08	1.40128e+08	1.47983e+08	1.36397e+08	1.07484e+08	1.14589e+08	1.12973e+08	8.46433e+07	9.59895e+07	8.09581e+07	7.30125e+07	8.8316e+07	7.34093e+07	6.80658e+07	7.60531e+07	4.58979e+07	6.65403e+07	6.65881e+07	6.575e+07	6.12142e+07	4.93186e+07	5.03181e+07	1.02836e+08
Com_11792_pos	Flavokawain B	Flavonoids	-	C17H16O4	284.105	5.683	285.112	-	-	HMDB0033691	-	Phenylpropanoids and polyketides	Linear 1,3-diarylpropanoids	Chalcones and dihydrochalcones	-	-	-	No results	Full match	Full match	Phenylpropanoids and polyketides	Linear 1,3-diarylpropanoids	Chalcones and dihydrochalcones	2'-Hydroxychalcones	6.09165e+06	6.37524e+06	6.31233e+06	6.01166e+06	6.78913e+06	5.57557e+06	5.89275e+06	3.85013e+06	7.04931e+06	1.03699e+07	9.70805e+06	1.02972e+07	4.5713e+06	2.11997e+07	1.36731e+07	1.26001e+07	1.14603e+07	1.05156e+07	1.25686e+07	2.10005e+07	1.20086e+07	1.03274e+07	1.06337e+07	1.04074e+07	1.36743e+07
Com_11821_pos	Piperlongumine	Alkaloids and derivatives	Piplartine; Piperlongumine	C17H19NO5	317.126	5.824	318.133	C10166	-	HMDB0030341	-	Phenylpropanoids and polyketides	Cinnamic acids and derivatives	-	-	-	-	Full match	No results	Full match	Phenylpropanoids and polyketides	Cinnamic acids and derivatives	Not available	Cinnamic acids and derivatives	1.4919e+06	1.43599e+06	1.46829e+06	1.67478e+06	1.81408e+06	1.71645e+06	1.55396e+06	1.48887e+06	1.63008e+06	1.68988e+06	1.7898e+06	1.67238e+06	2.02298e+06	2.01465e+06	2.03265e+06	1.80912e+06	1.84177e+06	1.88923e+06	1.57608e+06	1.54012e+06	1.50435e+06	1.3596e+06	1.46185e+06	1.3971e+06	1.20258e+07
Com_11825_pos	N-(2,3-dihydro-1,4-benzodioxin-6-yl)-2,5-dimethyl-3-furamide	Amino acids and their derivatives	-	C15H15NO4	273.099	5.632	274.107	-	-	-	-	-	-	-	-	-	-	Full match	No results	No results	-	-	-	-	2.04361e+06	2.11436e+06	2.29589e+06	2.21775e+06	1.9677e+06	2.03861e+06	2.23077e+06	2.01236e+06	2.34596e+06	2.79056e+06	2.99896e+06	2.92909e+06	2.07251e+06	2.02863e+06	2.07681e+06	1.85144e+06	1.61469e+06	1.60819e+06	1.48537e+06	1.42644e+06	1.54333e+06	1.54519e+06	1.48878e+06	1.36517e+06	3.71116e+06
Com_11831_pos	Tetranor-12(S)-HETE	Lipids and lipid-like molecules	-	C16H26O3	288.17	6.485	289.178	-	-	-	-	-	-	-	-	-	-	Invalid mass	No results	No results	Lipids and lipid-like molecules	Fatty Acyls	Fatty acids and conjugates	Long-chain fatty acids	3.95787e+06	4.01205e+06	5.00898e+06	1.89586e+06	4.16968e+06	3.78176e+06	4.60558e+06	4.51472e+06	3.46079e+06	4.92332e+06	4.75553e+06	4.34111e+06	7.26005e+06	7.25503e+06	8.36013e+06	5.58123e+06	6.56481e+06	7.01149e+06	5.7521e+06	5.64596e+06	5.52363e+06	7.33657e+06	3.66589e+06	7.39733e+06	1.29796e+07
Com_11843_pos	Linarin	Flavonoids	-	C28H32O14	592.177	5.412	575.174	-	-	HMDB0254097	LMPK12110449	Organic oxygen compounds	Organooxygen compounds	Ethers	Polyketides [PK]	Flavonoids [PK12]	Flavones and Flavonols [PK1211]	Full match	No results	Full match	Phenylpropanoids and polyketides	Flavonoids	Flavonoid glycosides	Flavonoid-7-O-glycosides	7.32585e+06	7.4093e+06	8.28438e+06	7.70784e+06	8.08257e+06	7.87607e+06	9.27434e+06	9.3303e+06	8.59894e+06	7.92825e+06	8.02762e+06	7.95387e+06	5.36272e+06	5.64716e+06	3.50366e+06	6.4657e+06	6.82388e+06	7.25054e+06	5.19996e+06	5.93721e+06	4.45586e+06	1.31635e+06	6.39024e+06	6.78399e+06	7.44131e+06
Com_119_pos	Quinone	Others	p-Benzoquinone; Quinone; Chinone; 2,5-Cyclohexadiene-1,4-dione; 1,4-Benzoquinone	C6H4O2	108.022	1.384	109.029	C00472	map00627 Aminobenzoate degradation;map01120 Microbial metabolism in diverse environments	HMDB0003364	-	Organic oxygen compounds	Organooxygen compounds	Carbonyl compounds	-	-	-	No results	Full match	Full match	Organic oxygen compounds	Organooxygen compounds	Carbonyl compounds	P-benzoquinones	2.87616e+09	2.89194e+09	2.81231e+08	3.22568e+09	2.74222e+09	3.08803e+09	3.17902e+09	3.18561e+09	5.58894e+08	3.52193e+09	3.64894e+09	3.79235e+09	2.09937e+09	2.09362e+09	1.757e+09	3.90071e+09	3.87958e+09	3.92105e+09	4.66114e+09	4.64647e+09	4.69236e+09	4.49845e+09	4.44943e+09	4.45584e+09	3.59644e+09
Com_11938_pos	1,3-dipyridin-3-ylpropane-1,3-dione	Heterocyclic compounds	-	C13H10N2O2	188.116	5.269	189.123	-	-	-	-	-	-	-	-	-	-	Invalid mass	No results	No match	-	-	-	-	3.51887e+06	3.03958e+06	3.13021e+06	4.24546e+06	3.82531e+06	3.7439e+06	3.99484e+06	4.22314e+06	4.8266e+06	7.71329e+06	8.036e+06	7.7003e+06	1.87989e+06	1.82949e+06	2.06711e+06	2.17479e+06	2.2712e+06	2.5803e+06	5.54766e+06	4.04089e+06	3.61059e+06	7.24353e+06	6.5941e+06	6.32068e+06	3.60644e+06
Com_11998_pos	Lithospermoside	Flavonoids	Lithospermoside; Griffonin	C14H19NO8	329.111	2.333	330.118	C17771	-	-	-	-	-	-	-	-	-	Full match	No results	Full match	Organic oxygen compounds	Organooxygen compounds	Carbohydrates and carbohydrate conjugates	O-glycosyl compounds	1.24096e+07	1.06612e+07	1.03669e+07	1.11454e+07	1.05776e+07	9.46858e+06	1.05582e+07	1.03824e+07	9.49043e+06	1.07476e+07	9.71995e+06	9.79134e+06	9.70057e+06	9.65131e+06	8.60764e+06	8.64177e+06	8.88463e+06	8.11406e+06	8.39117e+06	8.17805e+06	7.98475e+06	7.56964e+06	7.66138e+06	7.45452e+06	2.89339e+07
Com_12000_pos	Scopolamine	Alkaloids and derivatives	Scopolamine; (-)-Hyoscine	C17H21NO4	303.146	5.368	342.109	C01851	map00960 Tropane, piperidine and pyridine alkaloid biosynthesis;map01064 Biosynthesis of alkaloids derived from ornithine, lysine and nicotinic acid;map01100 Metabolic pathways;map01110 Biosynthesis of secondary metabolites	HMDB0003573	-	Organic acids and derivatives	Hydroxy acids and derivatives	Beta hydroxy acids and derivatives	-	-	-	No results	Full match	Full match	Organic acids and derivatives	Hydroxy acids and derivatives	Beta hydroxy acids and derivatives	Beta hydroxy acids and derivatives	1.84417e+06	1.91674e+06	1.93853e+06	1.78931e+06	1.68473e+06	1.72002e+06	5.22161e+06	2.06479e+06	2.15831e+06	2.04959e+06	5.29343e+06	2.6798e+06	1.23405e+07	1.07148e+07	1.25528e+07	1.03458e+07	1.00598e+07	4.03608e+06	4.97148e+06	9.50028e+06	8.88563e+06	7.73449e+06	7.67061e+06	7.62605e+06	9.08549e+06
Com_12011_pos	Tianshic acid	Polyphenols	-	C18H37NO5	347.267	6.413	348.274	-	-	-	-	-	-	-	-	-	-	Full match	No results	Full match	Lipids and lipid-like molecules	Fatty Acyls	Fatty acids and conjugates	Long-chain fatty acids	5.01092e+06	4.98006e+06	5.43626e+06	5.32555e+06	4.95241e+06	5.33106e+06	5.68865e+06	5.41473e+06	5.28097e+06	8.40052e+06	7.84172e+06	7.5329e+06	623033	601982	611728	566072	560977	585224	534601	532186	519717	593901	551221	566874	3.87311e+06
Com_12050_pos	Ganoderiol A	Terpenoid compounds	-	C30H46O2	438.35	6.003	439.357	-	-	HMDB0035326	-	Lipids and lipid-like molecules	Prenol lipids	Triterpenoids	-	-	-	Full match	No results	Full match	Lipids and lipid-like molecules	Prenol lipids	Triterpenoids	Triterpenoids	681126	688040	692907	663859	649324	649814	535630	560501	565468	704114	746446	690327	727571	701984	746435	679136	650664	655117	603870	551464	571489	577710	570075	548151	2.32721e+06
Com_12061_pos	1-(1-adamantyl)-2-[(2-chloro-4-fluorophenyl)thio]ethan-1-one	Others	-	C18H20ClFOS	338.09	6.298	339.097	-	-	-	-	-	-	-	-	-	-	Full match	No results	No results	-	-	-	-	383982	361504	404935	1.07491e+06	1.23104e+06	1.09955e+06	1.25166e+06	1.26979e+06	1.34627e+06	395350	399368	391843	407180	381484	392900	767810	730943	724939	5.16678e+06	5.36011e+06	5.01891e+06	1.93155e+06	2.13629e+06	1.93042e+06	344036
Com_12063_pos	Dictamnine	Alkaloids and derivatives	Dictamnine	C12H9NO2	199.063	5.4	200.071	C10660	map01063 Biosynthesis of alkaloids derived from shikimate pathway	HMDB0251209	-	Organoheterocyclic compounds	Quinolines and derivatives	Furanoquinolines	-	-	-	Full match	No results	Full match	Organoheterocyclic compounds	Quinolines and derivatives	Furanoquinolines	Furanoquinolines	1.87461e+06	1.74821e+06	3.22576e+06	1.54569e+06	2.36057e+06	1.80947e+06	4.64603e+06	2.50628e+06	1.94871e+06	4.53917e+06	4.39073e+06	3.18354e+06	1.06011e+06	1.11014e+06	1.20027e+06	1.35811e+06	1.55028e+06	1.77522e+06	880911	1.79292e+06	1.23773e+06	1.44217e+06	1.58566e+06	1.66607e+06	2.5528e+06
Com_12130_pos	Diethyl phosphate	Organic acids and derivatives	Diethylphosphoric acid; O,O-Diethylphosphoric acid	C4H11O4P	154.04	5.933	155.047	C06608	map00627 Aminobenzoate degradation	HMDB0012209	-	Organic acids and derivatives	Organic phosphoric acids and derivatives	Phosphate esters	-	-	-	Full match	No results	Full match	Organic acids and derivatives	Organic phosphoric acids and derivatives	Phosphate esters	Dialkyl phosphates	442204	435429	585081	5.98837e+06	5.86539e+06	6.51749e+06	4.26995e+06	4.25901e+06	4.08898e+06	474912	517452	463723	483867	478822	512128	1.02044e+07	1.0825e+07	9.96041e+06	384540	383877	382096	381202	454736	373457	387829
Com_12133_pos	9,17-Octadecadiene-12,14-diyne-1,11,16-triol	Lipids and lipid-like molecules	-	C18H26O3	290.188	7.181	291.195	-	-	-	-	-	-	-	-	-	-	No results	Full match	Full match	-	-	-	-	1.53805e+07	1.55967e+07	1.27296e+07	1.0373e+07	1.66237e+07	1.35621e+07	8.32204e+06	1.10146e+07	1.30168e+07	4.74806e+06	5.27507e+06	6.62408e+06	1.20605e+07	2.30648e+07	2.26759e+07	1.91214e+07	2.71465e+06	1.19986e+07	8.97892e+06	1.30115e+07	7.95041e+06	1.37168e+07	1.01665e+07	8.87221e+06	2.18852e+07
Com_12168_pos	Osalmide	Polyphenols	-	C13H11NO3	229.073	5.413	230.081	-	-	-	-	-	-	-	-	-	-	Full match	No results	Full match	Organic acids and derivatives	Carboxylic acids and derivatives	Amino acids, peptides, and analogues	Alpha amino acids and derivatives	2.95349e+07	3.04555e+07	3.07965e+07	3.07877e+07	3.29084e+07	3.01336e+07	3.01198e+07	2.96167e+07	3.04269e+07	2.49171e+07	2.32849e+07	2.38503e+07	2.74324e+07	2.75165e+07	2.70374e+07	2.43667e+07	2.49985e+07	2.50735e+07	2.3066e+07	2.29921e+07	2.31348e+07	2.28501e+07	2.30672e+07	2.45127e+07	2.37035e+06
Com_12184_pos	Ala-Gln	Amino acids and their derivatives	-	C8H15N3O4	217.106	3.16	218.114	-	-	HMDB0248109	-	Organic acids and derivatives	Carboxylic acids and derivatives	Amino acids, peptides, and analogues	-	-	-	No results	Full match	Full match	Organic acids and derivatives	Carboxylic acids and derivatives	Amino acids, peptides, and analogues	Peptides	1.79437e+06	1.82383e+06	1.82047e+06	2.02046e+06	1.84931e+06	1.88653e+06	2.15867e+06	2.64228e+06	2.75286e+06	1.12628e+07	1.14372e+07	1.0248e+07	1.84747e+06	1.89981e+06	1.63441e+06	1.1338e+06	1.16781e+06	1.18596e+06	1.33406e+06	1.58577e+06	1.15925e+06	1.12249e+06	1.04903e+06	1.05656e+06	1.74995e+06
Com_12191_pos	4-(3,4-dihydro-2H-1,5-benzodioxepin-7-ylamino)-4-oxobutanoic acid	Heterocyclic compounds	-	C13H15NO5	247.083	5.3	248.091	-	-	-	-	-	-	-	-	-	-	Invalid mass	No results	No results	-	-	-	-	3.79351e+06	3.94279e+06	3.98762e+06	3.68066e+06	3.46374e+06	3.53812e+06	4.2139e+06	3.46596e+06	4.4397e+06	2.36955e+06	2.45076e+06	1.92961e+06	5.23816e+06	5.0614e+06	5.17588e+06	3.92499e+06	4.22163e+06	4.31827e+06	3.98264e+06	3.4452e+06	3.46697e+06	3.38099e+06	3.15522e+06	1.15696e+06	1.87098e+07
Com_1224_pos	(3beta,9xi)-3-(beta-D-Glucopyranosyloxy)-14-hydroxycard-20(22)-enolide	Heterocyclic compounds	-	C29H44O9	536.297	8.53	537.304	-	-	-	-	-	-	-	-	-	-	Full match	No results	No results	-	-	-	-	5.52795e+06	5.6065e+06	5.66683e+06	1.30128e+06	1.20565e+06	1.24632e+06	201572	200647	210815	194362	210546	212773	3.97864e+08	4.09784e+08	4.07374e+08	5.15494e+07	5.54076e+07	5.23175e+07	1.65622e+07	1.65515e+07	1.61418e+07	1.2026e+07	1.27219e+07	1.21112e+07	1.62468e+08
Com_12245_pos	DL-2-(acetylamino)-3-phenylpropanoic acid	Amino acids and their derivatives	-	C11H13NO3	207.09	2.064	208.097	-	-	-	-	-	-	-	-	-	-	Full match	No results	Full match	-	-	-	-	3.45325e+06	3.35334e+06	3.24202e+06	3.11257e+06	4.59084e+06	4.08704e+06	3.39386e+06	3.7963e+06	3.57806e+06	2.40461e+06	2.29917e+06	2.24519e+06	3.48396e+07	3.51667e+07	3.67183e+07	3.09709e+07	3.04805e+07	2.99869e+07	3.56473e+07	3.21869e+07	3.32653e+07	2.69747e+07	2.49154e+07	2.62079e+07	2.83886e+07
Com_12287_pos	Methyl dihydrojasmonate	Organic acids and derivatives	-	C13H22O3	226.157	6.96	227.164	-	-	HMDB0031740	-	Lipids and lipid-like molecules	Fatty Acyls	Lineolic acids and derivatives	-	-	-	Full match	No results	Full match	Lipids and lipid-like molecules	Fatty Acyls	Lineolic acids and derivatives	Jasmonic acids	4.82754e+06	4.3876e+06	4.6217e+06	3.84341e+06	3.01889e+06	3.60423e+06	2.24355e+06	2.90525e+06	3.25402e+06	715227	608701	570296	1.58732e+06	1.51897e+06	1.18717e+06	1.2323e+06	1.0222e+06	1.02686e+06	590694	731215	555979	376133	409159	334442	8.25058e+06
Com_123_pos	5-hydroxy-4-methoxy-5,6-dihydro-2H-pyran-2-one	Heterocyclic compounds	-	C6H8O4	144.042	2.944	145.05	-	-	-	-	-	-	-	-	-	-	Full match	No results	No results	-	-	-	-	1.64131e+09	1.46877e+09	1.41455e+09	1.66018e+09	1.68976e+09	1.65957e+09	1.74371e+09	1.80448e+09	1.90032e+09	3.00767e+09	3.3772e+09	3.61871e+09	2.81605e+09	2.32812e+09	2.10259e+09	2.43564e+09	2.51089e+09	2.5324e+09	4.27379e+09	4.37943e+09	4.48517e+09	4.60752e+09	4.46187e+09	4.49904e+09	4.29851e+09
Com_12307_pos	Lycorine	Alkaloids and derivatives	Lycorine	C16H17NO4	287.115	5.746	288.122	C08532	map00950 Isoquinoline alkaloid biosynthesis;map01063 Biosynthesis of alkaloids derived from shikimate pathway	HMDB0254256	-	Alkaloids and derivatives	Amaryllidaceae alkaloids	Lycorine-type amaryllidaceae alkaloids	-	-	-	No results	Full match	Full match	Alkaloids and derivatives	Amaryllidaceae alkaloids	Lycorine-type amaryllidaceae alkaloids	Lycorine-type amaryllidaceae alkaloids	1.28047e+06	1.29123e+06	1.33097e+06	1.14713e+06	1.20098e+06	1.22955e+06	1.12246e+06	1.11828e+06	1.12786e+06	1.54117e+06	1.60251e+06	1.56349e+06	1.46829e+06	1.46225e+06	1.48929e+06	1.19723e+06	1.33677e+06	1.27123e+06	1.04961e+06	1.03425e+06	1.05632e+06	1.03022e+06	994541	1.03287e+06	3.03117e+06
Com_1231_pos	2-Ethyl-3-hydroxy-4H-pyran-4-one	Heterocyclic compounds	-	C7H8O3	140.047	4.971	141.055	-	-	-	-	-	-	-	-	-	-	Full match	No results	Full match	Organoheterocyclic compounds	Pyrans	Pyranones and derivatives	Pyranones and derivatives	9.60238e+07	9.0026e+07	8.88279e+07	9.55283e+07	9.35181e+07	9.23101e+07	9.36143e+07	4.85594e+07	1.00287e+08	3.4389e+07	4.13057e+07	1.14638e+08	1.71216e+08	7.35283e+07	3.70969e+07	3.23122e+07	3.30364e+07	1.37417e+08	1.63707e+08	1.66139e+08	2.76276e+08	2.78648e+08	1.67805e+08	6.99621e+08	1.36962e+08
Com_12343_pos	Neomangiferin	Flavonoids	-	C25H28O16	584.135	1.387	585.142	-	-	HMDB0255526	-	Organoheterocyclic compounds	Benzopyrans	1-benzopyrans	-	-	-	Full match	No results	Full match	Organoheterocyclic compounds	Benzopyrans	1-benzopyrans	Xanthones	4.9527e+06	2.34564e+06	2.33171e+06	7.03764e+06	3.2397e+06	2.24383e+06	3.32576e+06	6.28711e+06	9.24615e+06	2.76707e+06	3.02565e+06	2.87707e+06	1.00411e+06	793414	760022	777830	1.00769e+06	735362	1.06311e+06	1.0688e+06	1.2748e+06	1.16269e+06	1.15658e+06	1.12242e+06	943463
Com_1235_pos	4-hydroxy-3-(3-methylbut-2-en-1-yl)benzoic acid	Polyphenols	-	C12H14O3	206.092	5.935	207.099	-	-	-	-	-	-	-	-	-	-	Invalid mass	No results	No results	-	-	-	-	4.68836e+07	6.39947e+07	6.79973e+07	4.86395e+07	4.91939e+07	7.83057e+07	5.66202e+07	6.87179e+07	5.73025e+07	7.4179e+07	7.15941e+07	6.71865e+07	4.67993e+07	5.42293e+07	4.40762e+07	5.1916e+07	4.05024e+07	3.51195e+07	4.83144e+07	3.66573e+07	3.32046e+07	4.57519e+07	4.97994e+07	4.48242e+07	5.43742e+07
Com_12351_pos	1-Methylnicotinamide	Amino acids and their derivatives	1-Methylnicotinamide; N(1)-Methylnicotinamide	C7H8N2O	136.064	4.927	137.071	C02918	map00760 Nicotinate and nicotinamide metabolism;map01100 Metabolic pathways;map04976 Bile secretion	HMDB0000699	-	Organoheterocyclic compounds	Pyridines and derivatives	Pyridinecarboxylic acids and derivatives	-	-	-	Full match	No results	Full match	Organoheterocyclic compounds	Pyridines and derivatives	Pyridinecarboxylic acids and derivatives	Nicotinamides	1.53905e+06	1.78008e+06	1.9017e+06	1.39236e+06	1.32828e+06	845710	1.44198e+06	1.57521e+06	1.58466e+06	1.98823e+06	1.94194e+06	1.85721e+06	3.54633e+06	3.94943e+06	3.95082e+06	3.20281e+06	3.19184e+06	3.31216e+06	3.39903e+06	3.40812e+06	3.43945e+06	3.20153e+06	3.17997e+06	433287	3.27677e+07
Com_12363_pos	beta-Alanine methyl ester hydrochloride	Amino acids and their derivatives	-	C4H10ClNO2	139.04	5.232	140.047	-	-	-	-	-	-	-	-	-	-	No results	Full match	Full match	-	-	-	-	940566	979915	1.01699e+06	1.11563e+06	1.10628e+06	1.07511e+06	1.41422e+06	1.45552e+06	1.50124e+06	1.60304e+06	1.56021e+06	1.55685e+06	2.34812e+06	2.18556e+06	2.37069e+06	2.02211e+06	2.00773e+06	1.88501e+06	2.18449e+06	2.08346e+06	2.33315e+06	2.0049e+06	2.04705e+06	1.89003e+06	5.50361e+06
Com_1242_pos	m-Cresol	Polyphenols	3-Cresol; m-Cresol; 3-Hydroxytoluene; 3-Methylphenol	C7H8O	108.058	5.058	109.065	C01467	map00623 Toluene degradation;map01120 Microbial metabolism in diverse environments;map01220 Degradation of aromatic compounds	HMDB0002048	-	Benzenoids	Phenols	Cresols	-	-	-	No results	Full match	Full match	Benzenoids	Phenols	Cresols	Meta cresols	6.68768e+07	6.89614e+07	7.33765e+07	6.90538e+07	6.83893e+07	6.65679e+07	6.22083e+07	6.39451e+07	9.86265e+07	7.34412e+07	7.66799e+07	8.94298e+07	4.58476e+07	3.61631e+07	3.41904e+07	7.84815e+07	3.14929e+07	6.98163e+07	3.48039e+07	3.22679e+07	3.30667e+07	3.07952e+07	2.7733e+07	3.08068e+07	3.75835e+07
Com_12422_pos	Phlorizin	Flavonoids	Phlorizin; Phlorhizin; Phloridzin	C21H24O10	476.132	5.304	459.128	C01604	-	HMDB0036634	-	Phenylpropanoids and polyketides	Flavonoids	Flavonoid glycosides	-	-	-	Invalid mass	No results	No match	Phenylpropanoids and polyketides	Flavonoids	Flavonoid glycosides	Flavonoid O-glycosides	1.26548e+06	1.116e+06	2.17359e+06	2.10537e+06	2.68637e+06	1.86866e+06	2.47973e+06	2.38447e+06	2.53272e+06	4.01756e+06	3.77485e+06	3.39199e+06	2.92535e+06	3.2955e+06	3.23455e+06	3.86964e+06	2.83672e+06	3.64247e+06	5.17809e+06	4.74719e+06	5.16513e+06	2.15409e+06	7.04765e+06	1.53843e+07	8.71383e+06
Com_1243_pos	3-hydroxy-3-methylpentanedioic acid	Organic acids and derivatives	3-Hydroxy-3-methylglutarate; 3-Hydorxy-3-methylglutaric acid; beta-Hydroxy-beta-methylglutaric acid; Dicrotalic acid; 3-Hydroxy-3-methylpentanedioic acid; Meglutol	C6H10O5	184.035	2.304	185.042	C03761	-	HMDB0000355	-	Lipids and lipid-like molecules	Fatty Acyls	Fatty acids and conjugates	-	-	-	Invalid mass	No results	No results	-	-	-	-	2.28702e+08	2.10701e+08	2.06504e+08	2.21932e+08	2.26695e+08	2.26863e+08	2.25053e+08	2.17073e+08	2.4354e+08	1.46179e+08	1.53525e+08	1.60776e+08	4.52846e+08	4.13936e+08	3.76764e+08	3.84942e+08	3.72494e+08	4.03418e+08	5.29636e+08	5.34775e+08	5.52475e+08	6.81097e+08	6.21795e+08	6.45622e+08	4.3786e+08
Com_12454_pos	Lithocholic Acid	Lipids and lipid-like molecules	Lithocholic acid; Lithocholate; 3alpha-Hydroxy-5beta-cholanate; 3alpha-Hydroxy-5beta-cholanic acid	C24H40O3	414.259	5.858	415.267	C03990	map00121 Secondary bile acid biosynthesis;map04976 Bile secretion	HMDB0000761	LMST04010003	Lipids and lipid-like molecules	Steroids and steroid derivatives	Bile acids, alcohols and derivatives	Sterol Lipids [ST]	Bile acids and derivatives [ST04]	C24 bile acids, alcohols, and derivatives [ST0401]	Invalid mass	No results	No results	Lipids and lipid-like molecules	Steroids and steroid derivatives	Bile acids, alcohols and derivatives	Monohydroxy bile acids, alcohols and derivatives	927365	1.107e+06	1.26161e+06	1.14419e+06	1.30077e+06	1.17266e+06	1.06165e+06	1.01718e+06	1.11366e+06	3.44559e+06	6.30543e+06	3.68806e+06	1.18708e+06	1.82884e+06	1.34785e+06	1.23597e+06	1.24311e+06	1.2907e+06	1.26464e+06	1.5238e+06	1.16814e+06	928867	1.12061e+06	954487	4.34973e+06
Com_12485_pos	Vindoline	Alkaloids and derivatives	Vindoline	C25H32N2O6	434.243	9.397	457.233	C01626	map00901 Indole alkaloid biosynthesis;map01063 Biosynthesis of alkaloids derived from shikimate pathway	HMDB0259814	-	Alkaloids and derivatives	Plumeran-type alkaloids	-	-	-	-	Invalid mass	No results	No results	Alkaloids and derivatives	Plumeran-type alkaloids	Not available	Plumeran-type alkaloids	3.52777e+07	4.17535e+07	4.31153e+07	1.92457e+07	1.78235e+07	1.22609e+07	1.2317e+06	629935	581630	462089	497083	529718	714843	676701	685874	653079	642102	655747	653035	620464	661054	717142	664520	696344	3.01921e+06
Com_12493_pos	Kirenol	Terpenoid compounds	-	C20H34O4	338.246	6.89	361.235	-	-	HMDB0253803	-	Lipids and lipid-like molecules	Prenol lipids	Diterpenoids	-	-	-	Full match	No results	Full match	Lipids and lipid-like molecules	Prenol lipids	Diterpenoids	Diterpenoids	1.99482e+07	1.42038e+07	1.2503e+07	1.43667e+07	7.38291e+06	1.23971e+07	1.12277e+07	1.2523e+07	1.49835e+07	2.03038e+07	1.99468e+07	1.94024e+07	1.70654e+07	1.82958e+07	1.14911e+07	6.84172e+06	1.25014e+07	1.4899e+07	1.51752e+07	1.39394e+07	1.42632e+07	6.48761e+06	1.6241e+07	1.82824e+07	2.95581e+07
Com_12515_pos	2,6-Diaminooimelic Acid	Amino acids and their derivatives	-	C7H14N2O4	190.096	0.173	174.076	-	-	-	-	-	-	-	-	-	-	Full match	No results	Full match	Organic acids and derivatives	Hydroxy acids and derivatives	Alpha hydroxy acids and derivatives	Alpha hydroxy acids and derivatives	5.80015e+06	3.59723e+06	3.67553e+06	2.20931e+06	2.34632e+06	2.87264e+06	2.08392e+06	2.14698e+06	2.70263e+06	1.83783e+06	2.06569e+06	2.4943e+06	3.9479e+06	8.74267e+06	3.46977e+06	4.54863e+06	3.58827e+06	2.74702e+06	5.10032e+06	4.30799e+06	4.02749e+06	3.38546e+06	4.62955e+06	3.52465e+06	7.35309e+06
Com_12523_pos	Schizandrol A	Polyphenols	Schizandrin	C24H32O7	432.214	6.083	455.204	C17064	-	HMDB0258165	-	Phenylpropanoids and polyketides	Tannins	Hydrolyzable tannins	-	-	-	No results	Full match	Full match	Phenylpropanoids and polyketides	Tannins	Hydrolyzable tannins	Hydrolyzable tannins	897844	3.67073e+06	686927	977378	1.51798e+06	756324	1.26095e+06	1.53706e+06	838132	3.67193e+06	6.96732e+06	2.50824e+06	518205	7.51831e+06	8.64332e+06	7.19783e+06	6.02084e+06	5.21174e+06	7.33768e+06	6.79335e+06	7.94237e+06	5.94715e+06	6.63139e+06	614369	3.07002e+06
Com_12539_pos	Sibirioside A	Terpenoid compounds	-	C21H28O12	472.156	5.405	455.153	-	-	-	-	-	-	-	-	-	-	No results	Full match	Full match	Phenylpropanoids and polyketides	Cinnamic acids and derivatives	Cinnamic acid esters	Cinnamic acid esters	4.21784e+06	1.61454e+06	2.14228e+06	4.33603e+06	2.24681e+06	4.72118e+06	7.11047e+06	2.01581e+06	2.08377e+06	5.85953e+06	6.4433e+06	6.45221e+06	3.55732e+07	3.76066e+07	2.95112e+07	2.5088e+07	3.28218e+07	3.68303e+07	3.29465e+07	3.07151e+07	3.32349e+07	2.75695e+07	2.74742e+07	2.70788e+07	5.22642e+06
Com_12542_pos	N,N-dimethyl-5-nitro-6-[3-(trifluoromethyl)phenoxy]pyrimidin-4-amine	Heterocyclic compounds	-	C13H11F3N4O3	328.077	4.029	329.085	-	-	-	-	-	-	-	-	-	-	Full match	No results	No results	-	-	-	-	1.13023e+06	1.06376e+06	1.20741e+06	1.02919e+06	1.08947e+06	1.09228e+06	1.04197e+06	1.07635e+06	1.05699e+06	1.09706e+06	1.19228e+06	1.12026e+06	1.75442e+06	2.08482e+06	2.21268e+06	1.95227e+06	2.40601e+06	2.80073e+06	4.46349e+06	5.67082e+06	4.07148e+06	5.05078e+06	5.66525e+06	5.28572e+06	1.12381e+07
Com_12569_pos	Radicicol	Heterocyclic compounds	-	C18H17ClO6	386.053	4.03	387.06	-	-	-	-	-	-	-	-	-	-	Invalid mass	No results	No results	Benzenoids	Benzene and substituted derivatives	Benzoic acids and derivatives	Hydroxybenzoic acid derivatives	676309	636535	722491	615851	1.16643e+06	629313	743273	644071	632485	656458	713441	670343	4.12717e+06	4.12067e+06	4.43195e+06	3.32625e+06	3.48924e+06	3.60343e+06	2.51431e+06	2.52365e+06	2.50339e+06	2.56533e+06	2.83736e+06	3.29139e+06	4.86102e+06
Com_1257_pos	6-Pentyl-2H-pyran-2-one	Terpenoid compounds	-	C10H14O2	166.1	6.28	167.107	-	-	HMDB0031085	-	Organoheterocyclic compounds	Pyrans	Pyranones and derivatives	-	-	-	Full match	No results	Full match	-	-	-	-	9.08776e+06	1.32511e+07	9.95122e+06	1.32756e+07	1.21294e+07	1.54539e+07	1.27466e+07	1.62629e+07	4.87286e+06	1.89043e+07	1.94192e+07	1.28439e+07	1.86936e+07	1.35812e+07	1.87573e+07	1.66928e+07	1.23861e+07	2.92451e+07	2.92611e+07	2.57166e+07	2.88756e+07	2.45562e+07	1.58561e+07	2.15904e+07	2.41955e+07
Com_126_pos	L-Aspartic acid	Amino acids and their derivatives	L-Aspartate; L-Aspartic acid; 2-Aminosuccinic acid; L-Asp	C4H7NO4	133.038	1.286	134.045	C00049	map00220 Arginine biosynthesis;map00250 Alanine, aspartate and glutamate metabolism;map00260 Glycine, serine and threonine metabolism;map00261 Monobactam biosynthesis;map00270 Cysteine and methionine metabolism;map00300 Lysine biosynthesis;map00340 Histidine metabolism;map00410 beta-Alanine metabolism;map00460 Cyanoamino acid metabolism;map00710 Carbon fixation in photosynthetic organisms;map0076…	HMDB0000191	-	Organic acids and derivatives	Carboxylic acids and derivatives	Amino acids, peptides, and analogues	-	-	-	Full match	Full match	Full match	Organic acids and derivatives	Carboxylic acids and derivatives	Amino acids, peptides, and analogues	Aspartic acid and derivatives	8.14635e+08	8.05496e+08	8.55764e+08	8.4189e+08	8.46622e+08	8.2606e+08	7.93223e+08	7.53333e+08	8.32888e+08	4.74568e+08	4.50265e+08	5.36196e+08	1.33661e+09	1.35083e+09	1.40362e+09	1.19768e+09	1.18368e+09	1.17982e+09	8.42558e+08	8.68564e+08	8.60084e+08	7.91508e+08	7.55178e+08	7.98893e+08	7.41013e+08
Com_1261_pos	Sodium Houttuyfonate	Alkaloids and derivatives	-	C14H27NaO5S	330.147	5.706	331.154	-	-	-	-	-	-	-	-	-	-	Full match	No results	Full match	Organic acids and derivatives	Organic sulfonic acids and derivatives	Organosulfonic acids and derivatives	Organosulfonic acids	2.44779e+07	2.08206e+07	2.4352e+07	2.40672e+07	2.49383e+07	2.25041e+07	2.68444e+07	2.7333e+07	2.75045e+07	4.37158e+07	4.651e+07	4.14335e+07	7.43034e+07	7.69271e+07	7.45285e+07	6.36973e+07	6.98759e+07	6.77306e+07	7.28623e+07	6.72994e+07	6.04345e+07	5.53068e+07	6.59702e+07	5.92399e+07	6.17449e+07
Com_12618_pos	4'-Methoxyflavone	Flavonoids	-	C16H12O3	252.08	3.699	253.088	-	-	-	-	-	-	-	-	-	-	Invalid mass	No results	No results	Phenylpropanoids and polyketides	Flavonoids	O-methylated flavonoids	4'-O-methylated flavonoids	954128	985501	930689	980358	1.00569e+06	956378	978113	1.04455e+06	1.03824e+06	1.1362e+06	1.24691e+06	1.18654e+06	920628	890345	878530	906777	923730	912330	1.03768e+06	1.02865e+06	1.04559e+06	1.10022e+06	1.05104e+06	1.05117e+06	3.42604e+07
Com_1263_pos	Geranylacetone	Terpenoid compounds	Geranylgeranylacetone; Teprenone	C13H22O	194.167	5.782	195.175	C13297	-	HMDB0031846	-	Lipids and lipid-like molecules	Prenol lipids	Monoterpenoids	-	-	-	Full match	No results	Full match	Lipids and lipid-like molecules	Prenol lipids	Monoterpenoids	Acyclic monoterpenoids	2.8901e+06	3.47665e+06	3.99623e+06	3.06811e+06	3.14532e+06	3.14856e+06	2.46802e+06	3.3921e+06	2.11354e+06	1.44113e+06	1.03024e+06	1.1072e+06	6.43124e+07	6.03796e+07	6.42829e+07	4.98526e+07	5.24472e+07	4.99405e+07	5.01179e+07	4.64865e+07	4.64732e+07	4.07761e+07	4.12486e+07	4.10699e+07	2.17598e+07
Com_12637_pos	Bryodulcosigenin	Terpenoid compounds	Bryodulcosigenin	C30H50O4	496.356	6.016	497.363	C08789	-	-	-	-	-	-	-	-	-	No results	Invalid mass	No results	-	-	-	-	488719	503629	502963	490787	467640	424452	388245	388007	391022	517875	518776	531526	7.75387e+06	7.67012e+06	7.18444e+06	6.0815e+06	6.37963e+06	6.25947e+06	7.33449e+06	5.55579e+06	6.08342e+06	5.27397e+06	4.71219e+06	5.06955e+06	663949
Com_12653_pos	N-(4-{[(4,6-dimethyl-2-pyrimidinyl)amino]sulfonyl}phenyl)-2-furamide	Amino acids and their derivatives	-	C17H16N4O4S	372.085	5.785	373.092	-	-	-	-	-	-	-	-	-	-	Invalid mass	No results	No results	-	-	-	-	3.00232e+06	3.07199e+06	3.10326e+06	4.00904e+06	4.01055e+06	4.63227e+06	8.02594e+06	7.49187e+06	6.3368e+06	8.92888e+06	1.36315e+07	1.29348e+07	2.12527e+07	2.13911e+07	2.06516e+07	2.25115e+07	2.36673e+07	2.18187e+07	2.73459e+07	2.16426e+07	2.1659e+07	1.47931e+07	2.40175e+07	2.02735e+07	8.56136e+06
Com_1267_pos	Phenylethanolamine	Alkaloids and derivatives	Phenylethanolamine; 2-Amino-1-phenylethanol	C8H11NO	137.084	5.697	138.091	C02735	-	HMDB0062626	-	Organic nitrogen compounds	Organonitrogen compounds	Amines	-	-	-	No results	Full match	Full match	Organic nitrogen compounds	Organonitrogen compounds	Amines	Aralkylamines	1.22488e+06	1.1576e+06	1.15371e+06	1.09615e+06	2.03462e+06	1.07987e+06	1.09618e+06	1.06178e+06	1.15047e+06	1.40725e+06	1.49394e+06	1.49263e+06	1.17447e+06	1.21206e+06	1.25178e+06	1.06854e+06	1.0481e+06	1.04919e+06	910243	867595	891883	841920	840960	844091	7.25688e+06
Com_12706_pos	Tulipanin	Flavonoids	Tulipanin; Delphinidin 3-O-rutinoside	C27H31O16	611.159	5.657	612.167	C16315	map00942 Anthocyanin biosynthesis	-	LMPK12010282	-	-	-	-	-	-	Full match	No results	Full match	Phenylpropanoids and polyketides	Flavonoids	Flavonoid glycosides	Anthocyanidin-3-O-glycosides	929119	916004	1.07101e+06	779278	701649	1.03585e+06	1.44838e+06	1.14718e+06	875343	548307	434408	399859	3.89566e+06	3.94177e+06	4.17073e+06	3.53534e+06	2.96629e+06	2.33578e+06	3.31157e+06	2.80298e+06	3.01195e+06	3.57628e+06	3.15274e+06	2.31347e+06	4.13368e+06
Com_12707_pos	4-oxo-4-[(1-phenylethyl)amino]but-2-enoic acid	Amino acids and their derivatives	-	C12H13NO3	236.116	4.633	237.124	-	-	-	-	-	-	-	-	-	-	Invalid mass	No results	No results	-	-	-	-	639251	610529	645656	646828	647947	654560	523762	589906	633187	672362	665472	658464	404110	368578	391653	352566	354669	360479	366301	369743	373318	397465	377750	373253	5.63895e+06
Com_12751_pos	(1E,4E)-1,5-bis(4-methoxyphenyl)penta-1,4-dien-3-one	Others	-	C19H18O3	316.113	4.937	317.12	-	-	-	-	-	-	-	-	-	-	Invalid mass	No results	No results	-	-	-	-	1.25487e+07	1.01495e+07	1.07585e+07	1.09936e+07	1.13829e+07	1.12808e+07	9.71534e+06	1.19347e+07	1.08883e+07	4.88368e+06	4.50452e+06	4.38659e+06	1.31113e+07	1.14325e+07	1.39372e+07	1.09415e+07	1.13911e+07	1.13901e+07	9.35667e+06	9.59746e+06	9.49316e+06	9.42618e+06	1.00683e+07	8.80143e+06	4.21329e+06
Com_1276_pos	Dl-Indole-3-lactic acid	Amino acids and their derivatives	-	C11H11NO3	205.074	5.754	206.081	-	-	-	-	-	-	-	-	-	-	No results	Full match	Full match	Organoheterocyclic compounds	Indoles and derivatives	Indolyl carboxylic acids and derivatives	Indolyl carboxylic acids and derivatives	2.05751e+06	1.18761e+06	1.83046e+06	2.04889e+06	2.09951e+06	1.66966e+06	2.70733e+06	2.36804e+06	2.10979e+06	2.04707e+06	2.59679e+06	1.80368e+06	883912	880276	891216	965994	804738	765281	875915	627528	824945	676786	1.20768e+06	1.27837e+06	1.34454e+07
Com_128_pos	Quercetin	Flavonoids	Quercetin; 3,3',4,5,7-Pentahydroxyflavone; 3,5,7,3',4'-Pentahydroxyflavone	C15H10O7	302.043	5.69	303.05	C00389	map00941 Flavonoid biosynthesis;map00944 Flavone and flavonol biosynthesis;map01100 Metabolic pathways;map01110 Biosynthesis of secondary metabolites;map04152 AMPK signaling pathway	HMDB0005794	LMPK12110004	Phenylpropanoids and polyketides	Flavonoids	Flavones	Polyketides [PK]	Flavonoids [PK12]	Flavones and Flavonols [PK1211]	Full match	Full match	Full match	Phenylpropanoids and polyketides	Flavonoids	Flavones	Flavonols	5.42637e+07	5.76907e+07	1.2774e+07	4.87276e+07	4.5287e+07	4.81761e+07	6.0096e+07	5.04118e+07	5.32537e+07	6.4022e+07	6.87321e+07	1.80822e+07	3.1385e+08	3.13865e+08	3.48199e+08	2.81796e+08	2.59885e+08	2.51445e+08	2.58557e+08	2.37039e+08	2.54818e+08	2.34964e+08	2.37582e+08	2.31046e+08	8.77426e+08
Com_12812_pos	Olaquindox	Heterocyclic compounds	-	C12H13N3O4	263.091	2.423	264.098	-	-	HMDB0255930	-	Organoheterocyclic compounds	Diazanaphthalenes	Benzodiazines	-	-	-	Full match	No results	Full match	Organoheterocyclic compounds	Diazanaphthalenes	Benzodiazines	Quinoxalines	739776	731211	748944	768255	757350	719644	700210	720165	716051	727897	706141	738858	681662	646301	637809	731871	728559	733199	708586	695744	698151	704466	689952	689975	7.48132e+06
Com_12857_pos	Notopterol	Polyphenols	Notopterol	C21H22O5	354.147	5.639	355.154	C17499	-	-	-	-	-	-	-	-	-	No results	Full match	Full match	Lipids and lipid-like molecules	Prenol lipids	Terpene lactones	Terpene lactones	1.1492e+06	1.12352e+06	1.12843e+06	1.06648e+06	1.08901e+06	1.0745e+06	1.07978e+06	1.08921e+06	1.13807e+06	1.53567e+06	1.52849e+06	1.43466e+06	7.98288e+06	9.80932e+06	9.2526e+06	7.77532e+06	7.09716e+06	6.71032e+06	7.42672e+06	7.68221e+06	7.68968e+06	6.35309e+06	6.56512e+06	6.74721e+06	4.12489e+06
Com_1286_pos	N-Acetylneuraminic acid	Amino acids and their derivatives	N-Acetylneuraminate; N-Acetylneuraminic acid; 5-Acetamido-3,5-dideoxy-D-glycero-D-galacto-2-nonulosonic acid; Neu5Ac	C11H19NO9	309.107	1.467	310.113	C00270	map00520 Amino sugar and nucleotide sugar metabolism;map01100 Metabolic pathways	HMDB0000230	-	Organic oxygen compounds	Organooxygen compounds	Carbohydrates and carbohydrate conjugates	-	-	-	Full match	Full match	Full match	Organic oxygen compounds	Organooxygen compounds	Carbohydrates and carbohydrate conjugates	N-acylneuraminic acids	4.84437e+06	4.09265e+06	4.81669e+06	6.38222e+06	5.45273e+06	5.56646e+06	5.0246e+06	4.77462e+06	4.75639e+06	2.76001e+06	1.90877e+06	1.00384e+06	1.75165e+07	1.72671e+07	1.84276e+07	7.4146e+06	8.56082e+06	8.27637e+06	1.03983e+07	1.33147e+06	9.3839e+06	1.03534e+07	1.11271e+07	1.06762e+07	3.7594e+07
Com_1287_pos	Eupatilin	Flavonoids	Eupatilin	C18H16O7	344.09	5.29	345.097	C10040	-	HMDB0029469	LMPK12111228	Phenylpropanoids and polyketides	Flavonoids	O-methylated flavonoids	Polyketides [PK]	Flavonoids [PK12]	Flavones and Flavonols [PK1211]	Full match	No results	Full match	Phenylpropanoids and polyketides	Flavonoids	O-methylated flavonoids	6-O-methylated flavonoids	5.51874e+06	3.67427e+06	4.28261e+06	1.66008e+07	1.26375e+07	2.71252e+07	4.47872e+07	4.55344e+07	1.72319e+07	8.37754e+07	4.5139e+07	7.63718e+07	2.77947e+07	1.70649e+07	2.78035e+07	7.1308e+07	7.43129e+07	1.03069e+08	2.35063e+08	2.5309e+08	7.7738e+07	1.39216e+08	1.27944e+08	2.85613e+08	6.38044e+06
Com_12927_pos	Salvianolic acid C	Polyphenols	-	C26H20O10	492.104	5.182	493.112	-	-	HMDB0303929	-	Phenylpropanoids and polyketides	2-arylbenzofuran flavonoids	-	-	-	-	Full match	No results	Full match	Phenylpropanoids and polyketides	Stilbenes	Not available	Stilbenes	714378	709627	776880	743033	766550	728892	1.13198e+06	1.17676e+06	1.25143e+06	1.15403e+06	1.1536e+06	1.15292e+06	1.16588e+07	1.29484e+07	1.11905e+07	1.00996e+07	1.27724e+07	9.97532e+06	1.11251e+07	1.00348e+06	9.72201e+06	1.46131e+07	1.06066e+07	1.13885e+07	557822
Com_12930_pos	1,7-bis(4-hydroxyphenyl)-5-methoxyheptan-3-one	Polyphenols	-	C20H24O4	350.147	5.174	351.155	-	-	-	-	-	-	-	-	-	-	Invalid mass	No results	No results	-	-	-	-	5.35273e+06	5.26042e+06	5.47691e+06	5.32855e+06	5.2892e+06	5.22231e+06	4.95063e+06	5.06096e+06	5.26229e+06	5.87375e+06	5.6255e+06	5.72054e+06	8.08875e+06	7.93752e+06	8.35934e+06	7.12969e+06	7.08748e+06	7.08117e+06	7.9126e+06	7.86659e+06	8.03718e+06	7.36617e+06	7.69422e+06	7.18394e+06	1.98136e+07
Com_13_pos	Choline	Lipids and lipid-like molecules	Choline; Bilineurine	C5H13NO	103.1	1.302	104.107	C00114	map00260 Glycine, serine and threonine metabolism;map00564 Glycerophospholipid metabolism;map01100 Metabolic pathways;map02010 ABC transporters;map04725 Cholinergic synapse;map04976 Bile secretion;map05231 Choline metabolism in cancer	HMDB0000097	-	Organic nitrogen compounds	Organonitrogen compounds	Quaternary ammonium salts	-	-	-	Full match	Full match	No results	Organic nitrogen compounds	Organonitrogen compounds	Quaternary ammonium salts	Cholines	8.20049e+09	8.13717e+09	8.66084e+09	8.1359e+09	8.12774e+09	7.87788e+09	7.52729e+09	7.29428e+09	7.78952e+09	4.66221e+09	4.47451e+09	4.77346e+09	3.49681e+09	4.29247e+09	3.59195e+09	2.04357e+09	2.02257e+09	1.9555e+09	8.68313e+08	8.48796e+08	8.54216e+08	8.17911e+08	7.67915e+08	7.93079e+08	8.09859e+09
Com_130_pos	Betaine	Alkaloids and derivatives	Betaine; Trimethylaminoacetate; Glycine betaine; N,N,N-Trimethylglycine; Trimethylammonioacetate	C5H11NO2	117.079	1.35	118.087	C00719	map00260 Glycine, serine and threonine metabolism;map01100 Metabolic pathways;map02010 ABC transporters	HMDB0000043	-	Organic acids and derivatives	Carboxylic acids and derivatives	Amino acids, peptides, and analogues	-	-	-	Full match	Full match	Full match	Organic acids and derivatives	Carboxylic acids and derivatives	Amino acids, peptides, and analogues	Alpha amino acids	8.70833e+08	9.07386e+08	9.30954e+08	8.0035e+08	8.15273e+08	7.95209e+08	7.36817e+08	7.23829e+08	7.76324e+08	6.24299e+08	6.11891e+08	6.03289e+08	5.42564e+08	5.5596e+08	5.64211e+08	3.29633e+08	3.51263e+08	3.28429e+08	1.47745e+08	1.54048e+08	1.50438e+08	6.0636e+08	6.05284e+08	6.08166e+08	1.16893e+09
Com_13009_pos	Polyphyllin II	Lipids and lipid-like molecules	-	C51H82O20	1014.54	1.215	1015.55	-	-	-	-	-	-	-	-	-	-	No results	Full match	Full match	Lipids and lipid-like molecules	Steroids and steroid derivatives	Steroidal glycosides	Steroidal saponins	164029	365586	166220	169462	550499	173959	155739	1.09765e+06	154596	1.21305e+06	1.43481e+06	901101	179734	513845	374327	281218	560129	159186	157349	363885	452024	747506	587833	387308	221374
Com_13021_pos	Coumestrol	Polyphenols	Coumestrol	C15H8O5	268.037	5.11	269.045	C10205	map00943 Isoflavonoid biosynthesis;map01061 Biosynthesis of phenylpropanoids;map01110 Biosynthesis of secondary metabolites	HMDB0002326	LMPK12090018	Phenylpropanoids and polyketides	Isoflavonoids	Coumestans	Polyketides [PK]	Flavonoids [PK12]	Coumestan flavonoids [PK1209]	Full match	No results	Full match	Phenylpropanoids and polyketides	Isoflavonoids	Coumestans	Coumestans	3.55827e+06	7.78427e+06	6.64284e+06	4.92909e+06	3.6078e+06	5.40067e+06	1.55883e+07	1.75365e+07	1.72565e+07	6.57814e+06	1.53552e+07	1.36025e+07	3.20682e+07	2.97493e+07	3.36692e+07	2.85726e+07	2.91777e+07	3.25436e+07	1.47234e+07	1.26933e+07	1.46939e+07	1.2386e+07	2.72044e+07	2.83755e+07	2.21288e+06
Com_13034_pos	Benzoic Acid	Polyphenols	Benzoate; Benzoic acid; Benzenecarboxylic acid; Phenylformic acid; Dracylic acid	C7H6O2	122.037	6.213	123.044	C00180	map00360 Phenylalanine metabolism;map00362 Benzoate degradation;map00621 Dioxin degradation;map00623 Toluene degradation;map00627 Aminobenzoate degradation;map01063 Biosynthesis of alkaloids derived from shikimate pathway;map01100 Metabolic pathways;map01110 Biosynthesis of secondary metabolites;map01120 Microbial metabolism in diverse environments;map01220 Degradation of aromatic compounds	HMDB0001870	-	Benzenoids	Benzene and substituted derivatives	Benzoic acids and derivatives	-	-	-	No results	Full match	Full match	Benzenoids	Benzene and substituted derivatives	Benzoic acids and derivatives	Benzoic acids	3.65497e+08	3.72373e+08	3.80732e+08	2.9458e+08	2.95329e+08	2.8368e+08	8.31663e+07	7.94254e+07	7.60649e+07	3.64914e+07	3.56824e+07	3.52554e+07	2.4362e+08	2.32831e+08	2.47239e+08	1.65008e+08	1.58802e+08	1.60454e+08	3.65834e+07	3.51806e+07	3.6465e+07	3.44027e+07	3.44904e+07	3.41316e+07	6.90633e+07
Com_13050_pos	Przewaquinone A	Lipids and lipid-like molecules	-	C19H18O4	310.12	5.829	311.127	-	-	-	-	-	-	-	-	-	-	No results	Full match	Full match	Lipids and lipid-like molecules	Prenol lipids	Diterpenoids	Tanshinones, isotanshinones, and derivatives	9.28362e+06	3.91002e+06	4.7462e+06	3.06048e+06	3.10062e+06	5.36397e+06	2.75163e+06	2.64739e+06	2.34708e+06	4.3702e+06	3.76192e+06	3.55233e+06	5.17232e+06	5.2094e+06	4.9714e+06	3.11574e+06	2.55926e+06	3.66963e+06	2.86827e+06	3.17417e+06	2.77797e+06	4.08287e+06	3.97203e+06	3.97075e+06	1.45689e+07
Com_1307_pos	Methylmalonate	Organic acids and derivatives	Methylmalonate; Methylmalonic acid	C4H6O4	118.027	2.622	119.034	C02170	map00240 Pyrimidine metabolism;map00280 Valine, leucine and isoleucine degradation;map00640 Propanoate metabolism	HMDB0000202	-	Organic acids and derivatives	Carboxylic acids and derivatives	Dicarboxylic acids and derivatives	-	-	-	Full match	No results	Full match	Organic acids and derivatives	Carboxylic acids and derivatives	Dicarboxylic acids and derivatives	Dicarboxylic acids and derivatives	1.79606e+08	1.67457e+08	1.62658e+08	1.59437e+08	1.62931e+08	1.59367e+08	1.58227e+08	1.61545e+08	1.70506e+08	1.55899e+08	1.65955e+08	1.6551e+08	2.41777e+08	2.18443e+08	2.1381e+08	2.13249e+08	2.12026e+08	2.13099e+08	2.62851e+08	2.71401e+08	2.79107e+08	2.98371e+08	2.91771e+08	2.96241e+08	2.82629e+08
Com_1319_pos	N2-tetrahydrofuran-2-ylmethyl-4-(4-fluorophenyl)-1,3-thiazol-2-amine	Heterocyclic compounds	-	C14H15FN2OS	278.092	6.769	279.099	-	-	-	-	-	-	-	-	-	-	Invalid mass	No results	No results	-	-	-	-	2.01548e+06	2.97828e+06	3.80264e+06	4.86139e+07	4.76951e+07	4.98786e+07	4.73857e+07	5.14143e+07	4.96441e+07	1.35305e+06	992480	1.03469e+06	3.97317e+06	2.95645e+06	5.40843e+06	1.17751e+08	1.12511e+08	1.13266e+08	1.29269e+07	1.14349e+07	1.368e+07	3.02441e+06	2.65769e+06	1.99227e+06	5.75779e+06
Com_13246_pos	8-Aminooctanoic acid	Lipids and lipid-like molecules	-	C8H17NO2	159.126	4.885	160.133	-	-	HMDB0247418	-	Lipids and lipid-like molecules	Fatty Acyls	Fatty acids and conjugates	-	-	-	Full match	No results	Full match	Organic acids and derivatives	Carboxylic acids and derivatives	Amino acids, peptides, and analogues	Alpha amino acids and derivatives	1.22973e+06	1.16902e+06	1.04261e+06	1.24912e+06	1.19969e+06	813407	737430	656611	605275	539281	550899	558442	730720	508919	536339	580018	429802	605967	821102	719206	560192	511001	484938	568988	4.78806e+06
Com_13280_pos	N1-[4-(trifluoromethyl)phenyl]-2-phenylbutanamide	Amino acids and their derivatives	-	C17H16F3NO	325.125	4.849	326.133	-	-	-	-	-	-	-	-	-	-	Invalid mass	No results	No results	-	-	-	-	1.3948e+06	1.2785e+06	1.25468e+06	1.75337e+06	1.78599e+06	1.96731e+06	1.37869e+06	2.05784e+06	1.56886e+06	2.11061e+06	2.95443e+06	2.36282e+06	380289	379888	392728	358472	343048	351640	371022	370996	368554	364531	355592	362618	2.04827e+06
Com_1330_pos	Isohomovanillic acid	Polyphenols	-	C9H10O4	182.058	5.621	183.066	-	-	HMDB0000333	-	Benzenoids	Phenols	Methoxyphenols	-	-	-	Full match	No results	Full match	Benzenoids	Phenols	Methoxyphenols	Methoxyphenols	911387	927525	959784	1.2773e+06	849447	867459	1.27646e+06	1.03725e+06	950874	1.37974e+06	1.66907e+06	3.73996e+06	1.94629e+07	2.00375e+07	1.83699e+07	1.51673e+07	1.73521e+07	1.53227e+07	1.67855e+07	1.73893e+07	1.96149e+07	9.30639e+06	9.81553e+06	9.28235e+06	2.55876e+07
Com_13386_pos	Isomeranzin	Polyphenols	-	C15H16O4	260.103	5.866	261.11	-	-	-	-	-	-	-	-	-	-	No results	Invalid mass	No results	-	-	-	-	1.29723e+06	1.28788e+06	7.94616e+06	1.60054e+06	1.73366e+06	1.64036e+06	1.48508e+06	1.42287e+06	1.55782e+06	1.47052e+06	1.62535e+06	1.52423e+06	1.66053e+06	1.63798e+06	1.88543e+06	1.72892e+06	1.73892e+06	1.80548e+06	1.50622e+06	1.47185e+06	1.43767e+06	1.29933e+06	1.39705e+06	1.33517e+06	2.48929e+06
Com_13444_pos	[5-(tert-butyl)-2-thienyl](2-thienyl)methanone	Heterocyclic compounds	-	C13H14OS2	250.048	5.748	251.055	-	-	-	-	-	-	-	-	-	-	Full match	No results	No results	-	-	-	-	1.85164e+06	1.78795e+06	1.80439e+06	1.69801e+06	1.70768e+06	1.67377e+06	1.59603e+06	1.51605e+06	1.70257e+06	2.20268e+06	2.30013e+06	2.12044e+06	1.99056e+06	1.98237e+06	2.07657e+06	1.74061e+06	1.81226e+06	1.7405e+06	1.42295e+06	1.40979e+06	1.43206e+06	1.39666e+06	1.35229e+06	1.40026e+06	3.49081e+06
Com_13464_pos	(S)-(+)-2-(anilinomethyl) pyrrolidine	Heterocyclic compounds	-	C11H16N2	176.132	5.074	177.139	-	-	-	-	-	-	-	-	-	-	Full match	No results	Full match	Organic nitrogen compounds	Organonitrogen compounds	Amines	Phenylalkylamines	1.07802e+06	1.05943e+06	1.10303e+06	1.07315e+06	1.06522e+06	1.05175e+06	997036	1.01926e+06	1.02983e+06	1.18295e+06	1.13295e+06	1.15209e+06	976958	1.06437e+06	997188	1.29945e+06	976796	935635	1.12538e+06	983694	871278	866845	833051	1.08473e+06	4.60204e+06
Com_1348_pos	H-Gly-Pro-OH	Amino acids and their derivatives	-	C7H12N2O3	172.085	1.36	173.092	-	-	-	-	-	-	-	-	-	-	No results	Full match	Full match	Organic acids and derivatives	Carboxylic acids and derivatives	Amino acids, peptides, and analogues	Dipeptides	2.04874e+07	2.0645e+07	5.77681e+06	2.19815e+07	1.18756e+07	2.10897e+07	2.1297e+07	2.13511e+07	2.20695e+07	2.32977e+07	2.32182e+07	2.24571e+07	3.10897e+07	3.0338e+07	3.17143e+07	1.85219e+07	1.98559e+07	1.90598e+07	2.54762e+07	2.63159e+07	2.88915e+07	3.6133e+07	4.58479e+07	2.71338e+07	1.51541e+08
Com_1350_pos	N-{4-Methyl-3-[(methylsulfonyl)amino]phenyl}-3-thiophenecarboxamide	Amino acids and their derivatives	-	C13H14N2O3S2	310.045	5.238	311.052	-	-	-	-	-	-	-	-	-	-	Full match	No results	No results	Benzenoids	Benzene and substituted derivatives	Anilides	Aromatic anilides	4.41875e+07	4.49578e+07	4.99994e+07	6.21227e+07	6.17413e+07	6.44234e+07	7.90152e+07	8.07423e+07	8.66676e+07	2.97211e+07	3.01601e+07	2.74603e+07	1.08156e+08	1.13889e+08	1.13329e+08	1.00566e+08	1.41948e+08	1.05779e+08	9.12545e+07	8.78705e+07	9.09238e+07	9.85979e+07	9.32492e+07	9.42657e+07	5.66529e+06
Com_13530_pos	di-C,C-pentosyl-luteolin	Flavonoids	-	C25H26O14	550.131	5.385	551.139	-	-	-	-	-	-	-	-	-	-	No results	Full match	Full match	-	-	-	-	3.10323e+07	3.19996e+07	3.23578e+07	3.23486e+07	3.45768e+07	3.16613e+07	3.16469e+07	3.11183e+07	3.19695e+07	3.10255e+07	3.25114e+07	3.03541e+07	2.88232e+07	2.89115e+07	2.84081e+07	2.56021e+07	2.62659e+07	2.63447e+07	2.50901e+07	2.5495e+07	2.43077e+07	2.40086e+07	2.45917e+07	2.57555e+07	2.79686e+07
Com_1355_pos	N-Isovaleroylglycine	Amino acids and their derivatives	-	C7H13NO3	159.09	1.422	160.097	-	-	HMDB0000678	-	Organic acids and derivatives	Carboxylic acids and derivatives	Amino acids, peptides, and analogues	-	-	-	Full match	No results	Full match	Organic acids and derivatives	Carboxylic acids and derivatives	Amino acids, peptides, and analogues	N-acyl-alpha amino acids	1.11332e+08	8.3959e+07	8.42366e+07	8.00828e+07	8.00634e+07	3.47062e+07	7.20611e+07	7.57518e+07	7.83324e+07	6.39949e+07	6.59717e+07	1.01598e+08	1.04814e+08	1.38555e+08	1.13879e+08	8.04305e+07	8.01885e+07	6.65599e+07	9.6686e+07	9.7691e+07	9.81145e+07	1.02556e+08	1.03033e+08	9.93084e+07	8.78914e+07
Com_13577_pos	Betulonic acid	Terpenoid compounds	-	C30H46O3	454.345	5.895	455.352	-	-	HMDB0249168	-	Lipids and lipid-like molecules	Prenol lipids	Triterpenoids	-	-	-	Full match	No results	Full match	Lipids and lipid-like molecules	Prenol lipids	Triterpenoids	Triterpenoids	658662	702037	698205	912181	988051	934876	846375	810923	887836	765782	828605	815252	5.65616e+06	6.07253e+06	5.05562e+06	4.65233e+06	4.2737e+06	4.05955e+06	4.16084e+06	5.08467e+06	4.32925e+06	3.61499e+06	3.56302e+06	3.31601e+06	704208
Com_13594_pos	Perillyl alcohol	Terpenoid compounds	Perillyl alcohol; (-)-Perillyl alcohol; p-Mentha-1,8-dien-7-ol; (-)-Perillylalcohol	C10H16O	152.12	6.304	153.127	C02452	map00902 Monoterpenoid biosynthesis;map00903 Limonene and pinene degradation;map01110 Biosynthesis of secondary metabolites	HMDB0003634	-	Lipids and lipid-like molecules	Prenol lipids	Monoterpenoids	-	-	-	No results	Full match	Full match	Lipids and lipid-like molecules	Prenol lipids	Monoterpenoids	Menthane monoterpenoids	7.1404e+06	6.87652e+06	8.93041e+06	7.51798e+06	8.5656e+06	7.26092e+06	8.67279e+06	8.11338e+06	8.91437e+06	1.56163e+07	1.48913e+07	1.51688e+07	5.19092e+06	4.58491e+06	5.41604e+06	4.35572e+06	4.56027e+06	4.93109e+06	4.5573e+06	4.56435e+06	4.68204e+06	4.59283e+06	4.86707e+06	4.76945e+06	5.23763e+06
Com_13597_pos	4-[2-(2-oxo-1-imidazolidinyl)ethyl]-1lambda~6~,4-thiazinane-1,1-dione	Heterocyclic compounds	-	C9H17N3O3S	269.081	8.522	270.089	-	-	-	-	-	-	-	-	-	-	Invalid mass	No results	No results	-	-	-	-	253843	239475	241806	242378	234479	242153	218457	213242	224048	210392	223763	226887	313405	302603	315639	265261	273686	274777	275560	269905	264015	286609	274270	277949	341030
Com_13602_pos	3-[1-(dimethylamino)-1H-pyrrol-2-yl]-2-(2-furylcarbonyl)acrylonitrile	Heterocyclic compounds	-	C14H13N3O2	293.053	2.878	294.061	-	-	-	-	-	-	-	-	-	-	Invalid mass	No results	No results	-	-	-	-	1.7445e+06	1.71561e+06	2.2032e+06	1.3212e+06	1.41063e+06	1.37942e+06	1.39361e+06	1.22563e+06	1.14756e+06	3.05097e+06	2.75426e+06	2.86545e+06	782660	761982	728224	812043	799301	794582	839518	873067	834261	880638	867741	845614	6.01506e+06
Com_13606_pos	Schisandrin C	Polyphenols	-	C22H24O6	384.157	5.532	385.164	-	-	HMDB0258167	-	Phenylpropanoids and polyketides	Tannins	Hydrolyzable tannins	-	-	-	Full match	No results	Full match	Phenylpropanoids and polyketides	Tannins	Hydrolyzable tannins	Hydrolyzable tannins	5.18434e+06	6.29906e+06	4.6727e+06	4.59707e+06	3.94798e+06	5.4039e+06	4.81204e+06	3.71473e+06	4.21039e+06	4.08068e+06	3.37965e+06	3.98582e+06	4.63789e+06	5.58797e+06	5.3475e+06	5.19066e+06	4.64449e+06	4.91126e+06	4.25417e+06	3.9972e+06	1.43546e+07	3.96817e+06	3.63686e+06	4.79419e+07	1.83259e+06
Com_13610_pos	Curcumin	Polyphenols	Curcumin; Kacha haldi	C21H20O6	368.125	5.595	369.132	C10443	map00945 Stilbenoid, diarylheptanoid and gingerol biosynthesis;map01110 Biosynthesis of secondary metabolites	HMDB0002269	-	Phenylpropanoids and polyketides	Diarylheptanoids	Linear diarylheptanoids	-	-	-	Full match	No results	Full match	Phenylpropanoids and polyketides	Diarylheptanoids	Linear diarylheptanoids	Curcuminoids	2.44452e+06	1.59663e+07	2.7675e+06	3.16721e+06	2.44062e+06	1.88096e+06	2.25808e+06	2.07151e+07	3.50393e+06	1.54143e+06	1.53013e+06	1.2693e+06	2.0395e+06	3.57846e+06	1.46669e+06	1.38193e+06	1.42601e+06	1.46621e+06	852503	1.62745e+06	2.16064e+06	1.52789e+06	1.53163e+06	1.22394e+06	1.87818e+06
Com_13665_pos	dADP	Nucleosides,nucleotides,and analogues	dADP; 2'-Deoxyadenosine 5'-diphosphate	C10H15N5O9P2	411.033	1.254	412.04	C00206	map00230 Purine metabolism;map01100 Metabolic pathways	HMDB0001508	-	Nucleosides, nucleotides, and analogues	Purine nucleotides	Purine deoxyribonucleotides	-	-	-	No results	Full match	Full match	Nucleosides, nucleotides, and analogues	Purine nucleotides	Purine deoxyribonucleotides	Purine 2'-deoxyribonucleoside diphosphates	8.6291e+06	8.31328e+06	8.67127e+06	6.45393e+06	6.02297e+06	6.08015e+06	4.16699e+06	3.5976e+06	3.96146e+06	247615	169954	213625	5.95985e+06	6.15288e+06	5.544e+06	4.54246e+06	4.66256e+06	3.51748e+06	2.14143e+06	2.11055e+06	2.23208e+06	2.71333e+06	2.57114e+06	2.48943e+06	7.38874e+06
Com_13688_pos	Coenzyme Q2	Lipids and lipid-like molecules	Ubiquinone; Coenzyme Q; CoQ; Q	C19H26O4	318.181	6.513	319.188	C00399	map00130 Ubiquinone and other terpenoid-quinone biosynthesis;map00190 Oxidative phosphorylation;map01100 Metabolic pathways;map01110 Biosynthesis of secondary metabolites;map02020 Two-component system	HMDB0006709	-	Lipids and lipid-like molecules	Prenol lipids	Quinone and hydroquinone lipids	-	-	-	Invalid mass	No results	No results	Lipids and lipid-like molecules	Prenol lipids	Quinone and hydroquinone lipids	Ubiquinones	8.43024e+06	1.03338e+07	4.94564e+06	8.54977e+06	9.62016e+06	1.07339e+07	1.09901e+06	8.54291e+06	8.31003e+06	6.70453e+06	6.92708e+06	7.12557e+06	1.10207e+07	9.30041e+06	1.37136e+07	1.15223e+07	1.23688e+07	1.50975e+07	1.10764e+07	5.66853e+06	1.1479e+07	1.35524e+07	1.26355e+07	1.6455e+07	1.99785e+07
Com_137_pos	L-Isoleucine	Amino acids and their derivatives	L-Isoleucine; 2-Amino-3-methylvaleric acid	C6H13NO2	131.095	4.019	132.102	C00407	map00280 Valine, leucine and isoleucine degradation;map00290 Valine, leucine and isoleucine biosynthesis;map00460 Cyanoamino acid metabolism;map00960 Tropane, piperidine and pyridine alkaloid biosynthesis;map00966 Glucosinolate biosynthesis;map00970 Aminoacyl-tRNA biosynthesis;map01060 Biosynthesis of plant secondary metabolites;map01064 Biosynthesis of alkaloids derived from ornithine, lysine an…	HMDB0000172	-	Organic acids and derivatives	Carboxylic acids and derivatives	Amino acids, peptides, and analogues	-	-	-	Full match	Full match	Full match	Organic acids and derivatives	Carboxylic acids and derivatives	Amino acids, peptides, and analogues	Isoleucine and derivatives	3.52761e+08	3.77029e+08	3.23088e+08	3.70268e+08	4.32151e+08	3.60214e+08	4.40939e+08	4.51327e+08	4.40707e+08	7.02906e+08	6.58561e+08	6.86766e+08	5.60094e+07	6.10695e+07	6.18212e+07	5.31057e+07	5.59653e+07	5.49075e+07	5.09492e+07	5.11884e+07	5.00221e+07	5.47014e+07	5.41549e+07	5.38219e+07	1.82072e+08
Com_13720_pos	Carbadox	Alkaloids and derivatives	-	C11H10N4O4	284.056	6.368	285.063	-	-	HMDB0031762	-	Organoheterocyclic compounds	Diazanaphthalenes	Benzodiazines	-	-	-	Invalid mass	No results	No results	Organoheterocyclic compounds	Diazanaphthalenes	Benzodiazines	Quinoxalines	3.99035e+06	4.16722e+06	4.81708e+06	4.417e+06	4.85941e+06	4.07919e+06	3.89079e+06	3.95928e+06	3.9991e+06	2.74611e+06	2.76473e+06	2.87405e+06	306766	309780	303944	279215	277761	315699	268596	250132	258059	283762	271978	286909	2.52725e+06
Com_13725_pos	Dehydroevodiamine	Alkaloids and derivatives	-	C19H15N3O	301.122	5.356	302.13	-	-	HMDB0250954	-	Organoheterocyclic compounds	Diazanaphthalenes	Benzodiazines	-	-	-	No results	Full match	Full match	Organoheterocyclic compounds	Diazanaphthalenes	Benzodiazines	Quinazolines	1.04096e+06	1.08192e+06	1.09422e+06	1.00999e+06	950465	970877	1.15631e+06	1.16549e+06	1.21828e+06	1.15691e+06	1.19591e+06	1.08773e+06	4.30966e+06	4.26941e+06	4.46714e+06	4.39828e+06	3.95376e+06	5.01649e+06	4.57806e+06	4.08858e+06	4.32046e+06	5.05397e+06	4.23195e+06	4.72233e+06	4.56137e+07
Com_13737_pos	Isatin	Heterocyclic compounds	Isatin; 1H-Indole-2,3-dione	C8H5NO2	147.032	0.093	148.039	C11129	-	HMDB0061933	-	Organoheterocyclic compounds	Indoles and derivatives	Indolines	-	-	-	Full match	No results	Full match	Organoheterocyclic compounds	Indoles and derivatives	Indolines	Indolines	1.06326e+08	1.01505e+08	9.91541e+07	9.6208e+07	1.01413e+08	9.52203e+07	8.84658e+07	9.11006e+07	9.58902e+07	4.97268e+07	6.45132e+07	6.49697e+07	1.25342e+08	1.13114e+08	1.11797e+08	9.82388e+07	1.00217e+08	1.02648e+08	9.49276e+07	9.66831e+07	9.93191e+07	9.98442e+07	9.39094e+07	8.76937e+07	1.81664e+08
Com_1375_pos	N,5-Bis(3-nitrophenyl)oxazol-2-amine	Heterocyclic compounds	-	C15H10N4O5	326.064	4.021	327.071	-	-	-	-	-	-	-	-	-	-	Full match	No results	No results	Organoheterocyclic compounds	Azoles	Oxazoles	Phenyl-1,3-oxazoles	2.2086e+08	2.28327e+08	2.03344e+08	2.11845e+08	2.38128e+08	2.04448e+08	2.51329e+08	2.47983e+08	2.55145e+08	3.45295e+08	3.44719e+08	3.26442e+08	3.61781e+07	3.80779e+07	3.7271e+07	2.79292e+07	2.86094e+07	2.86364e+07	2.81394e+07	2.7004e+07	2.83929e+07	2.50405e+07	2.30093e+07	2.19129e+07	9.81033e+06
Com_1378_pos	4-(4-methylphenyl)-2-phenyl-1,3-thiazole	Heterocyclic compounds	-	C16H13NS	251.077	3.645	252.084	-	-	-	-	-	-	-	-	-	-	Full match	No results	No results	-	-	-	-	1.00773e+06	1.03407e+06	962109	977798	1.01013e+06	961286	1.00373e+06	1.05633e+06	1.07808e+06	1.22954e+06	1.37406e+06	1.26872e+06	7.19133e+06	7.53164e+06	7.53325e+06	1.07208e+07	1.1345e+07	1.1102e+07	9.00127e+06	9.21014e+06	8.91961e+06	1.45016e+07	8.1485e+06	1.69055e+07	3.37355e+08
Com_13829_pos	Cytisine	Alkaloids and derivatives	Cytisine	C11H14N2O	190.111	5.002	191.118	C10763	map00960 Tropane, piperidine and pyridine alkaloid biosynthesis;map01064 Biosynthesis of alkaloids derived from ornithine, lysine and nicotinic acid;map01110 Biosynthesis of secondary metabolites	-	-	-	-	-	-	-	-	Full match	No results	Full match	Alkaloids and derivatives	Lupin alkaloids	Cytisine and derivatives	Cytisine and derivatives	913699	1.02857e+06	1.00547e+06	1.09445e+06	953216	973487	832457	924038	1.0066e+06	1.16632e+06	1.15732e+06	1.08946e+06	2.08032e+06	2.31679e+06	2.3176e+06	1.87881e+06	1.87238e+06	1.94296e+06	1.99392e+06	1.99925e+06	1.95441e+06	1.87806e+06	1.80452e+06	1.83641e+06	4.3797e+06
Com_1385_pos	Homovanillic acid	Polyphenols	Homovanillate; Homovanillic acid; 3-Methoxy-4-hydroxyphenylacetate	C9H10O4	182.058	1.388	183.065	C05582	map00350 Tyrosine metabolism;map01100 Metabolic pathways;map04728 Dopaminergic synapse	HMDB0000118	-	Benzenoids	Phenols	Methoxyphenols	-	-	-	No results	Full match	Full match	Benzenoids	Phenols	Methoxyphenols	Methoxyphenols	4.20769e+07	4.12084e+07	3.78235e+07	5.6902e+07	4.6727e+07	4.83797e+07	4.78484e+07	4.9977e+07	6.11398e+07	5.33796e+07	5.10492e+07	4.94206e+07	5.96653e+07	3.07584e+07	4.70914e+07	8.56809e+07	1.67404e+07	7.69499e+07	1.16856e+08	1.17964e+08	1.10464e+08	1.11299e+08	1.16857e+08	1.17604e+08	9.51313e+07
Com_13869_pos	Capsaicin	Alkaloids and derivatives	Capsaicin	C18H27NO3	305.199	7.023	306.206	C06866	map00360 Phenylalanine metabolism;map01060 Biosynthesis of plant secondary metabolites;map01063 Biosynthesis of alkaloids derived from shikimate pathway;map01100 Metabolic pathways;map01110 Biosynthesis of secondary metabolites;map04750 Inflammatory mediator regulation of TRP channels	HMDB0002227	LMFA08020085	Benzenoids	Phenols	Methoxyphenols	Fatty Acyls [FA]	Fatty amides [FA08]	N-acyl amines [FA0802]	No results	Full match	Full match	Benzenoids	Phenols	Methoxyphenols	Methoxyphenols	190972	193796	192760	201370	194707	185890	173246	172323	174584	206789	211038	219109	227429	205430	221945	204593	205904	207356	221258	237036	220347	4.33846e+06	3.36485e+06	3.9641e+06	228138
Com_13919_pos	Tanshinone IIA	Terpenoid compounds	-	C19H18O3	294.126	5.703	295.133	-	-	HMDB0258715	-	Lipids and lipid-like molecules	Prenol lipids	Diterpenoids	-	-	-	Full match	No results	Full match	Lipids and lipid-like molecules	Prenol lipids	Diterpenoids	Tanshinones, isotanshinones, and derivatives	1.18586e+07	670404	1.09097e+07	1.0554e+07	1.11397e+06	9.3231e+06	9.4461e+06	1.2582e+06	1.10369e+07	1.05706e+07	1.18102e+07	1.0728e+07	8.8018e+06	8.78347e+06	8.7813e+06	948280	7.31618e+06	1.09861e+06	5.99903e+06	5.90845e+06	5.50035e+06	7.90371e+06	6.74045e+06	6.73268e+06	1.35903e+07
Com_13923_pos	(-)-chimonanthine	Alkaloids and derivatives	(-)-Chimonanthine	C22H26N4	346.214	6.152	347.221	C09133	-	HMDB0030280	-	Organoheterocyclic compounds	Indoles and derivatives	Pyrroloindoles	-	-	-	Full match	No results	Full match	Organoheterocyclic compounds	Indoles and derivatives	Pyrroloindoles	Pyrroloindoles	1.35679e+06	1.26396e+06	1.61213e+06	1.60503e+06	1.27536e+06	1.63905e+06	1.27933e+06	1.35301e+06	1.55217e+06	3.13076e+06	3.29137e+06	3.32934e+06	1.81776e+06	1.36726e+06	3.87613e+06	1.65611e+06	1.60621e+06	1.17289e+06	1.5396e+06	1.07531e+06	1.68781e+06	1.01516e+06	1.2652e+06	696606	2.87304e+06
Com_13988_pos	2-(4-aminophenoxy)isophthalonitrile	Heterocyclic compounds	-	C14H9N3O	252.104	6.45	253.111	-	-	-	-	-	-	-	-	-	-	Invalid mass	No results	No results	-	-	-	-	1.58121e+06	1.78253e+06	2.03259e+06	2.03201e+06	1.93873e+06	1.75559e+06	1.71872e+06	1.74633e+06	1.85929e+06	950016	434138	621201	348884	359313	363083	346130	338269	319459	300991	314743	346300	374460	327163	319434	5.3187e+06
Com_13990_pos	N-Feruloylserotonin	Polyphenols	-	C20H20N2O4	352.143	9.874	353.15	-	-	HMDB0032759	-	Organoheterocyclic compounds	Indoles and derivatives	Tryptamines and derivatives	-	-	-	No results	Full match	Full match	Organoheterocyclic compounds	Indoles and derivatives	Tryptamines and derivatives	N-acylserotonins	217317	142533	136928	140614	179423	468303	514391	82975	179948	27319.3	254585	29395.1	474557	368775	615959	264104	307512	486644	369238	281814	172533	289092	46339.4	1.48819e+06	59603.7
Com_13998_pos	Limonin	Terpenoid compounds	Limonin; Evodin	C26H30O8	470.195	5.877	471.202	C03514	-	HMDB0035921	-	Lipids and lipid-like molecules	Prenol lipids	Triterpenoids	-	-	-	Full match	No results	Full match	Lipids and lipid-like molecules	Prenol lipids	Triterpenoids	Limonoids	935978	1.20233e+06	891558	695231	608213	485683	936561	932534	763351	2.94844e+06	2.19279e+06	2.09801e+06	3.89074e+06	4.22696e+06	3.77996e+06	2.3098e+06	2.35649e+06	2.70145e+06	1.8843e+07	1.56683e+07	2.04963e+07	2.64107e+07	2.42256e+07	1.89104e+07	6.17188e+06
Com_14_pos	3-Methylcrotonylglycine	Amino acids and their derivatives	3-Methylcrotonylglycine	C7H11NO3	157.074	1.861	158.081	C20828	-	HMDB0000459	-	Organic acids and derivatives	Carboxylic acids and derivatives	Amino acids, peptides, and analogues	-	-	-	Full match	No results	Full match	Organic acids and derivatives	Carboxylic acids and derivatives	Amino acids, peptides, and analogues	N-acyl-alpha amino acids	1.38048e+10	1.37066e+10	1.36689e+10	3.47777e+09	1.23148e+10	1.21231e+10	1.2672e+10	1.24739e+10	3.80733e+09	1.43043e+10	1.32873e+10	1.39242e+10	1.11042e+10	1.10599e+10	1.11109e+10	8.5281e+09	8.53942e+09	8.58227e+09	8.60468e+09	8.68832e+09	8.48495e+09	7.81593e+09	7.88117e+09	7.95426e+09	5.10679e+09
Com_1403_pos	1,N6-Etheno-2-Deoxy-Adenosine	Nucleosides,nucleotides,and analogues	-	C12H13N5O3	275.101	1.341	259.081	-	-	-	-	-	-	-	-	-	-	No results	Full match	Full match	Organoheterocyclic compounds	Imidazopyrimidines	Purines and purine derivatives	Purines and purine derivatives	7.17758e+07	7.16023e+07	7.30453e+07	3.05258e+08	1.16019e+08	1.05322e+08	1.42022e+08	1.35541e+08	1.47261e+08	3.83871e+08	4.00555e+08	3.85487e+08	1.90434e+08	2.03722e+08	6.38732e+07	1.34702e+08	4.84782e+08	1.48354e+08	6.70891e+08	6.62135e+08	6.75111e+08	6.65222e+08	6.6338e+08	6.74255e+08	3.52868e+08
Com_14054_pos	18-β-Glycyrrhetinic acid	Terpenoid compounds	Glycyrrhetinate; Enoxolone; Glycyrrhetinic acid	C30H46O4	470.34	9.548	471.347	C02283	-	-	-	-	-	-	-	-	-	Full match	No results	Full match	Lipids and lipid-like molecules	Prenol lipids	Triterpenoids	Triterpenoids	359131	368943	378956	355261	390731	447652	327447	442661	329012	280612	311849	310739	2.8872e+06	2.92112e+06	3.08517e+06	897465	1.04156e+06	898152	413362	434288	528399	441303	465338	513960	4.69121e+06
Com_1406_pos	α-Hydroxyalprazolam	Heterocyclic compounds	-	C17H13ClN4O	324.082	4.735	325.09	-	-	HMDB0013943	-	Organoheterocyclic compounds	Benzodiazepines	1,4-benzodiazepines	-	-	-	Invalid mass	No results	No results	Organoheterocyclic compounds	Benzodiazepines	1,4-benzodiazepines	1,2,4-triazolo[4,3-a][1,4]benzodiazepines	1.2369e+08	1.21479e+08	1.30701e+08	1.31995e+08	1.33625e+08	1.29819e+08	1.25452e+08	1.17117e+08	1.26712e+08	8.31527e+07	7.99398e+07	8.03947e+07	2.74652e+08	2.77096e+08	1.64091e+08	2.37649e+08	2.42898e+08	2.3611e+08	2.35246e+08	2.36684e+08	2.41148e+08	2.35585e+08	2.35687e+08	2.34261e+08	9.44729e+07
Com_141_pos	Glucose 1-phosphate	Organic acids and derivatives	-	C6H13O9P	260.03	1.314	261.037	-	-	HMDB0001586	-	Organic oxygen compounds	Organooxygen compounds	Carbohydrates and carbohydrate conjugates	-	-	-	Full match	Full match	Full match	Organic oxygen compounds	Organooxygen compounds	Carbohydrates and carbohydrate conjugates	Monosaccharide phosphates	3.6231e+08	5.13448e+08	5.4711e+08	7.34363e+08	7.39571e+08	7.21835e+08	1.64678e+08	7.30184e+08	8.28571e+08	1.11183e+08	4.30571e+08	3.92156e+08	1.97936e+08	3.89675e+08	1.85135e+08	2.87003e+08	1.95826e+08	2.79451e+08	1.80224e+08	1.96219e+08	4.62647e+08	1.77019e+08	1.79537e+08	1.87483e+08	1.34785e+08
Com_14138_pos	2,3-dihydroxypropyl 12-methyltridecanoate	Lipids and lipid-like molecules	-	C17H34O4	324.23	6.954	307.226	-	-	-	-	-	-	-	-	-	-	Invalid mass	No results	No results	-	-	-	-	9.83828e+06	8.79243e+06	1.17438e+07	8.78648e+06	1.11831e+07	1.4184e+07	5.19157e+06	6.50203e+06	3.37227e+06	2.8595e+06	508741	3.01377e+06	2.92211e+06	3.92331e+06	3.97669e+06	6.7605e+06	1.95643e+06	2.44976e+06	3.00306e+06	2.12586e+06	1.73412e+06	2.0675e+06	3.64119e+06	2.80583e+06	1.01135e+07
Com_14191_pos	GPK	Others	-	C13H24N4O4	322.156	2.368	323.164	-	-	-	-	-	-	-	-	-	-	Invalid mass	No results	No results	-	-	-	-	4.61483e+06	4.77979e+06	4.24726e+06	4.50653e+06	4.53228e+06	3.95927e+06	5.33728e+06	5.16386e+06	4.63666e+06	1.28557e+07	1.2466e+07	1.20973e+07	3.08429e+07	2.78266e+07	1.21176e+07	2.23545e+07	2.53648e+07	2.1696e+07	6.99607e+06	2.43702e+07	2.29023e+07	1.64537e+07	1.53309e+07	1.56255e+07	2.87579e+07
Com_14194_pos	Biocytin	Amino acids and their derivatives	Biocytin; N6-D-Biotinyl-L-lysine; epsilon-N-Biotinyl-L-lysine	C16H28N4O4S	372.191	6.051	373.198	C05552	map00780 Biotin metabolism;map01100 Metabolic pathways;map04977 Vitamin digestion and absorption	HMDB0003134	-	Organic acids and derivatives	Carboxylic acids and derivatives	Amino acids, peptides, and analogues	-	-	-	Invalid mass	No results	No results	Organic acids and derivatives	Carboxylic acids and derivatives	Amino acids, peptides, and analogues	L-alpha-amino acids	268212	279166	272123	258315	259067	250556	223105	227616	217333	310210	316888	307554	340964	329244	503748	306019	296055	358175	330096	256589	269300	261870	255161	295844	368739
Com_14243_pos	Geniposidic acid	Terpenoid compounds	Geniposidic acid	C16H22O10	374.121	5.412	375.128	C11673	map00902 Monoterpenoid biosynthesis;map01110 Biosynthesis of secondary metabolites	HMDB0034942	LMPR0102070043	Lipids and lipid-like molecules	Prenol lipids	Terpene glycosides	Prenol Lipids [PR]	Isoprenoids [PR01]	C10 isoprenoids (monoterpenes) [PR0102]	No results	Full match	Full match	Lipids and lipid-like molecules	Prenol lipids	Terpene glycosides	Iridoid O-glycosides	2.8502e+07	2.93904e+07	2.97195e+07	2.9711e+07	3.17575e+07	2.90797e+07	2.90665e+07	2.8581e+07	2.93628e+07	2.40457e+07	2.24706e+07	2.30163e+07	2.64731e+07	2.65542e+07	2.60918e+07	2.35146e+07	2.41243e+07	2.41966e+07	2.22594e+07	2.21881e+07	2.23257e+07	2.2051e+07	2.22605e+07	2.36555e+07	2.56881e+07
Com_1427_pos	Trehalose 6-phosphate	Organic acids and derivatives	alpha,alpha'-Trehalose 6-phosphate; Trehalose 6-phosphate	C12H23O14P	422.082	1.4	423.09	C00689	map00500 Starch and sucrose metabolism;map01100 Metabolic pathways;map02060 Phosphotransferase system (PTS);map04723 Retrograde endocannabinoid signaling	HMDB0001124	-	Organic oxygen compounds	Organooxygen compounds	Carbohydrates and carbohydrate conjugates	-	-	-	Full match	No results	Full match	Lipids and lipid-like molecules	Saccharolipids	Not available	Saccharolipids	1.59913e+07	7.40903e+07	2.59415e+07	2.74876e+07	1.00355e+08	9.64613e+07	6.24275e+07	1.06393e+08	1.12021e+08	7.06642e+07	6.66803e+07	1.22854e+08	2.60737e+07	2.7672e+07	2.22543e+07	3.94685e+07	4.87493e+06	3.73568e+07	3.01779e+07	3.59166e+07	3.0248e+07	3.18787e+07	3.42683e+07	2.84797e+07	2.85668e+07
Com_14358_pos	Peonidin chloride	Flavonoids	Peonidin; 3,5,7-Trihydroxy-2-(4-hydroxy-3-methoxyphenyl)-1-benzopyrylium chloride	C16H13ClO6	336.04	2.048	337.047	C08726	-	-	-	-	-	-	-	-	-	Full match	No results	Full match	Phenylpropanoids and polyketides	Flavonoids	Flavonoid glycosides	Anthocyanidin-3-O-glycosides	723546	639930	646492	646839	621264	608457	598446	583185	589307	612736	576508	567103	650428	1.56618e+06	2.3056e+06	663846	553940	651582	471971	474277	802985	858943	720858	561096	1.89964e+06
Com_1437_pos	Columbin	Terpenoid compounds	Columbin	C20H22O6	358.142	5.539	359.149	C09077	-	HMDB0036837	-	Organoheterocyclic compounds	Naphthopyrans	-	-	-	-	Full match	No results	Full match	Organoheterocyclic compounds	Naphthopyrans	Not available	Naphthopyrans	1.23084e+07	1.59355e+07	1.80937e+07	1.22858e+07	1.32702e+07	1.46149e+07	1.31321e+07	1.12844e+07	1.5661e+07	2.08436e+07	2.25696e+07	1.86712e+07	2.39556e+07	2.34079e+07	1.97636e+07	1.39596e+07	1.86694e+07	2.07217e+07	1.71655e+07	1.11426e+07	1.44862e+07	1.4309e+07	1.49279e+07	1.42718e+07	1.62274e+07
Com_1438_pos	2-({2-oxo-2-[(2-oxo-3-azepanyl)amino]ethyl}sulfanyl)acetic acid	Organic acids and derivatives	-	C10H16N2O4S	260.087	2.338	261.095	-	-	-	-	-	-	-	-	-	-	Invalid mass	No results	No results	-	-	-	-	1.31385e+07	1.34812e+07	1.283e+07	1.46371e+07	1.44656e+07	1.36829e+07	1.23497e+07	1.35596e+07	1.36773e+07	4.30929e+06	4.35532e+06	2.47566e+06	3.43673e+08	3.54072e+08	3.50056e+08	2.64434e+08	2.70234e+08	2.58544e+08	3.98072e+08	3.85796e+08	3.86628e+08	4.16806e+08	4.08341e+08	4.18411e+08	9.75478e+07
Com_1444_pos	Coumarin	Polyphenols	Coumarin; Coumarine; Cumarin; 2H-1-Benzopyran-2-one; 1,2-Benzopyrone; 2-Propenoic acid, 3-(2-hydroxyphenyl)-, delta-lactone; 5,6-Benzo-2-pyrone; Benzo-alpha-pyrone; cis-o-Coumarinic acid lactone; Coumarinic anhydride; o-Hydroxycinnamic acid lactone; Rattex; Tonka bean camphor	C9H6O2	146.037	2.504	147.044	C05851	map00940 Phenylpropanoid biosynthesis;map01110 Biosynthesis of secondary metabolites	HMDB0001218	-	Phenylpropanoids and polyketides	Coumarins and derivatives	-	-	-	-	Full match	Full match	Full match	Phenylpropanoids and polyketides	Coumarins and derivatives	Not available	Coumarins and derivatives	1.49423e+08	1.48938e+08	1.27523e+08	1.32721e+08	1.34372e+08	1.53214e+08	1.47648e+08	1.3231e+08	1.33751e+08	7.2881e+07	2.23352e+08	2.21504e+08	4.78447e+07	4.00824e+07	5.86181e+07	4.34868e+07	5.09964e+07	4.0393e+07	6.19044e+07	6.55389e+07	3.69392e+07	4.01941e+07	3.9341e+07	3.93365e+07	8.14998e+07
Com_14493_pos	Bullatine G	Alkaloids and derivatives	-	C22H31NO3	357.227	8.677	358.235	-	-	-	-	-	-	-	-	-	-	No results	Invalid mass	No results	-	-	-	-	64441.5	59047.2	67866.2	62510.8	58056.4	56480.2	1.68454e+06	846678	1.52722e+06	35963.9	38622.9	37100	68639.5	72261.3	65912.3	69502.5	63069	64534.3	57665.1	55315.8	58345.2	81110.9	62315.6	63913.7	78486.5
Com_14566_pos	2-(1-naphthyl)-N-(6-quinoxalinyl)acetamide	Heterocyclic compounds	-	C20H15N3O	313.127	1.45	314.134	-	-	-	-	-	-	-	-	-	-	Invalid mass	No results	No results	-	-	-	-	954631	1.03628e+06	1.0187e+06	995946	1.04113e+06	1.01404e+06	884798	922889	947538	567473	572067	546134	965137	1.036e+06	1.06733e+06	990794	1.00907e+06	977365	1.04817e+06	1.02045e+06	996041	1.19273e+06	1.10593e+06	1.09168e+06	1.24884e+06
Com_14587_pos	Estrone	Lipids and lipid-like molecules	Estrone; 3-Hydroxy-1,3,5(10)-estratrien-17-one	C18H22O2	146.072	6.384	293.151	C00468	map00140 Steroid hormone biosynthesis;map01100 Metabolic pathways;map04913 Ovarian steroidogenesis;map04917 Prolactin signaling pathway;map07226 Progesterone, androgen and estrogen receptor agonists/antagonists	HMDB0000145	LMST02010004	Lipids and lipid-like molecules	Steroids and steroid derivatives	Estrane steroids	Sterol Lipids [ST]	Steroids [ST02]	C18 steroids (estrogens) and derivatives [ST0201]	Invalid mass	No results	No results	Lipids and lipid-like molecules	Steroids and steroid derivatives	Estrane steroids	Estrogens and derivatives	4.39806e+06	4.44642e+06	4.46307e+06	5.3245e+06	4.49168e+06	4.9647e+06	4.84895e+06	4.94871e+06	5.29115e+06	6.38667e+06	6.43617e+06	5.89731e+06	6.83323e+06	9.35016e+06	7.92428e+06	7.4894e+06	7.48008e+06	7.19557e+06	7.40872e+06	6.97092e+06	7.35653e+06	8.42682e+06	6.80269e+06	1.06425e+06	8.47896e+06
Com_14625_pos	16-Heptadecyne-1,2,4-triol	Lipids and lipid-like molecules	-	C17H32O3	306.219	6.973	307.226	-	-	-	-	-	-	-	-	-	-	Invalid mass	No results	No results	Lipids and lipid-like molecules	Fatty Acyls	Fatty alcohols	Long-chain fatty alcohols	9.83828e+06	8.79243e+06	1.17438e+07	9.78425e+06	1.11831e+07	1.4184e+07	5.19157e+06	6.1328e+06	3.37227e+06	2.59918e+06	508741	2.76531e+06	3.49284e+06	3.47614e+06	3.87634e+06	3.61277e+06	2.99417e+06	3.40311e+06	3.00622e+06	2.47016e+06	585791	2.83417e+06	3.54965e+06	3.04424e+06	1.01135e+07
Com_1465_pos	10-methoxy-4H-benzo[4,5]cyclohepta[b]thiophen-4-one	Heterocyclic compounds	-	C14H10O2S	242.04	5.23	243.048	-	-	-	-	-	-	-	-	-	-	Full match	No results	No results	-	-	-	-	2.45106e+07	2.51325e+07	4.98958e+07	2.68857e+07	2.84805e+07	2.69401e+07	3.68028e+07	3.53439e+07	3.69926e+07	3.93123e+07	4.3082e+07	3.73487e+07	1.04239e+07	1.98769e+07	1.11978e+07	7.91331e+06	6.55779e+06	7.79078e+06	7.59703e+06	8.59824e+06	7.81308e+06	1.19478e+07	3.83185e+06	1.36477e+07	1.58134e+07
Com_1466_pos	Pyridoxine	Heterocyclic compounds	Pyridoxine; Pyridoxol	C8H11NO3	169.074	5.165	170.081	C00314	map00750 Vitamin B6 metabolism;map01100 Metabolic pathways;map01120 Microbial metabolism in diverse environments	HMDB0000239	-	Organoheterocyclic compounds	Pyridines and derivatives	Pyridoxines	-	-	-	Full match	No results	Full match	Organoheterocyclic compounds	Pyridines and derivatives	Pyridoxines	Pyridoxines	1.88596e+07	1.82061e+07	2.23534e+07	2.40201e+07	2.68035e+07	2.33279e+07	1.78276e+07	1.86969e+07	2.10929e+07	2.61836e+07	2.22593e+07	1.75371e+07	5.86322e+06	9.77379e+06	2.09136e+07	1.90699e+07	1.06642e+07	6.11972e+06	6.72427e+06	7.15295e+06	8.74472e+06	7.06328e+06	8.31718e+06	8.79602e+06	2.61771e+07
Com_147_pos	2'-Deoxyadenosine	Nucleosides,nucleotides,and analogues	Deoxyadenosine; 2'-Deoxyadenosine	C10H13N5O3	273.085	2.075	274.092	C00559	map00230 Purine metabolism;map01100 Metabolic pathways	HMDB0000101	-	Nucleosides, nucleotides, and analogues	Purine nucleosides	Purine 2'-deoxyribonucleosides	-	-	-	Invalid mass	No results	No results	Nucleosides, nucleotides, and analogues	Purine nucleosides	Purine 2'-deoxyribonucleosides	Purine 2'-deoxyribonucleosides	4.22933e+07	4.38172e+07	4.28968e+07	4.76097e+07	5.33645e+07	5.58906e+07	6.12655e+07	5.74369e+07	6.09578e+07	7.68647e+07	8.16577e+07	7.81814e+07	1.23551e+09	1.25294e+09	1.27054e+09	1.25708e+09	1.27812e+09	1.2637e+09	1.14293e+09	1.14428e+09	1.13391e+09	9.91199e+08	7.24767e+08	8.01701e+08	2.44556e+09
Com_1473_pos	KKK	Heterocyclic compounds	-	C18H38N6O4	384.285	6.214	385.293	-	-	-	-	-	-	-	-	-	-	Invalid mass	No results	No results	-	-	-	-	3.34556e+06	3.61732e+06	3.85316e+06	3.81278e+06	3.24714e+06	2.42043e+06	4.01207e+06	3.70344e+06	4.04802e+06	6.47335e+06	6.92839e+06	5.71125e+06	1.28231e+07	1.34308e+07	1.20984e+07	1.40239e+07	1.52772e+07	1.4622e+07	1.59389e+07	1.51031e+07	1.80645e+07	1.69345e+07	1.84032e+07	1.68635e+07	4.46051e+07
Com_14752_pos	Apo-13-zeaxanthinone	Lipids and lipid-like molecules	-	C18H26O2	274.192	6.756	275.199	-	-	HMDB0302026	-	Lipids and lipid-like molecules	Prenol lipids	Sesquiterpenoids	-	-	-	Full match	No results	Full match	Lipids and lipid-like molecules	Prenol lipids	Sesquiterpenoids	Sesquiterpenoids	1.20635e+07	1.11062e+07	1.09082e+07	9.80863e+06	7.81964e+06	2.43875e+06	1.52869e+06	626009	1.59685e+06	852109	1.33945e+06	1.50971e+06	1.12679e+06	1.70974e+06	976089	602320	685480	2.42112e+06	648860	1.72675e+06	1.38436e+06	1.32152e+06	1.42553e+06	741625	5.0397e+06
Com_14794_pos	Gamma-Linolenic Acid	Lipids and lipid-like molecules	(6Z,9Z,12Z)-Octadecatrienoic acid; 6,9,12-Octadecatrienoic acid; gamma-Linolenic acid; Gamolenic acid	C18H30O2	278.225	9.506	301.214	C06426	map00591 Linoleic acid metabolism;map01040 Biosynthesis of unsaturated fatty acids;map01100 Metabolic pathways	HMDB0003073	LMFA01030141	Lipids and lipid-like molecules	Fatty Acyls	Lineolic acids and derivatives	Fatty Acyls [FA]	Fatty Acids and Conjugates [FA01]	Unsaturated fatty acids [FA0103]	No results	Full match	Full match	Lipids and lipid-like molecules	Fatty Acyls	Lineolic acids and derivatives	Lineolic acids and derivatives	4.85756e+06	4.55347e+06	5.03405e+06	833883	901464	544428	534629	391907	547096	1.09399e+06	866925	1.01104e+06	5.8303e+06	5.65048e+06	5.9671e+06	1.75626e+06	1.55706e+06	1.64168e+06	202832	485682	544030	525643	738692	369661	6.50257e+06
Com_14900_pos	2-[(carboxymethyl)(methyl)amino]-5-methoxybenzoic acid	Organic acids and derivatives	-	C11H13NO5	239.077	4.032	240.085	-	-	-	-	-	-	-	-	-	-	Invalid mass	No results	No results	-	-	-	-	2.20949e+06	2.68143e+06	2.66197e+06	2.83258e+06	2.78569e+06	3.40224e+06	3.08759e+06	3.02716e+06	3.08901e+06	3.72982e+06	4.35733e+06	4.42851e+06	1.36098e+06	1.75025e+06	1.62345e+06	1.63609e+06	1.75101e+06	1.76575e+06	1.37528e+06	1.4874e+06	1.46017e+06	1.74567e+06	1.53858e+06	1.6143e+06	5.94854e+06
Com_1499_pos	11-Deoxy prostaglandin F1β	Lipids and lipid-like molecules	-	C20H36O4	362.243	6.291	363.251	-	-	-	-	-	-	-	-	-	-	Invalid mass	No results	No results	Lipids and lipid-like molecules	Fatty Acyls	Eicosanoids	Prostaglandins and related compounds	2.99863e+07	3.04413e+07	3.09494e+07	1.85061e+07	2.05956e+07	1.96626e+07	1.35145e+07	1.36978e+07	1.42679e+07	1.57158e+07	1.50423e+07	2.25052e+07	8.79778e+06	5.76449e+06	5.38651e+06	3.39938e+06	3.68641e+06	3.04582e+06	5.41661e+06	2.43964e+06	2.98894e+06	3.97279e+06	3.28943e+06	3.5896e+06	5.69272e+07
Com_14998_pos	N'1-(6-methylpyridazin-3-yl)-4-chlorobenzene-1-carbohydrazide	Heterocyclic compounds	-	C12H11ClN4O	262.061	6.331	263.068	-	-	-	-	-	-	-	-	-	-	Invalid mass	No results	No results	-	-	-	-	404091	449766	564006	1.81452e+06	1.662e+06	1.90011e+06	1.64783e+06	1.50126e+06	1.79571e+06	293528	279567	289172	605768	513879	685209	4.27541e+06	3.58864e+06	3.69598e+06	1.89722e+07	1.77863e+07	1.98134e+07	467303	661350	697561	634351
Com_15002_pos	S-Lactoyglutathione	Amino acids and their derivatives	(R)-S-Lactoylglutathione; S-D-Lactoylglutathione	C13H21N3O8S	379.105	3.314	380.112	C03451	map00620 Pyruvate metabolism	-	-	-	-	-	-	-	-	No results	Full match	Full match	Organic acids and derivatives	Carboxylic acids and derivatives	Amino acids, peptides, and analogues	Oligopeptides	248054	246778	247589	287483	288936	304690	328456	473472	451051	4.00042e+06	2.59796e+06	2.47104e+06	374457	341721	344542	229947	277996	233060	526349	339753	341759	349275	339174	354661	317563
Com_1501_pos	DL-m-Tyrosine	Amino acids and their derivatives	-	C9H11NO3	181.074	5.246	182.081	-	-	-	-	-	-	-	-	-	-	Full match	No results	Full match	Organic acids and derivatives	Carboxylic acids and derivatives	Amino acids, peptides, and analogues	Phenylalanine and derivatives	1.40277e+06	1.37826e+06	1.43041e+06	1.56914e+06	1.55599e+06	1.51215e+06	1.98912e+06	2.04721e+06	2.11151e+06	2.25469e+06	2.19445e+06	2.18972e+06	6.01772e+06	3.08582e+06	1.24557e+06	2.12999e+06	2.8239e+06	1.2427e+06	3.0725e+06	2.93041e+06	2.87706e+06	2.44511e+06	2.8792e+06	1.73568e+06	1.34509e+07
Com_15067_pos	WLH	Others	-	C23H30N6O4	227.116	1.977	228.123	-	-	-	-	-	-	-	-	-	-	Invalid mass	No results	No results	-	-	-	-	4.29982e+06	3.99481e+06	3.86314e+06	3.82313e+06	3.72553e+06	3.63771e+06	3.84697e+06	3.68396e+06	3.49707e+06	3.9394e+06	3.46092e+06	3.68533e+06	3.40879e+06	3.69056e+06	3.53364e+06	2.91871e+06	3.16429e+06	2.79314e+06	3.0729e+06	2.90698e+06	2.7422e+06	2.70823e+06	2.65225e+06	2.74087e+06	2.00202e+07
Com_1510_pos	Coumalic acid	Polyphenols	-	C6H4O4	140.011	0.018	141.018	-	-	-	-	-	-	-	-	-	-	Full match	No results	Full match	Organoheterocyclic compounds	Pyrans	Pyranones and derivatives	Pyranones and derivatives	3.67773e+08	3.90114e+08	3.96044e+08	3.95696e+08	4.16851e+08	3.92154e+08	3.70834e+08	3.81196e+08	4.04254e+08	1.85617e+08	2.2873e+08	2.72917e+08	2.95481e+08	3.13736e+08	2.85561e+08	2.79259e+08	3.12802e+08	3.62157e+08	1.34297e+08	9.01415e+07	2.40146e+08	2.94485e+08	1.90813e+08	2.43262e+08	6.9177e+08
Com_15119_pos	N-(4-piperidinophenyl)-2-thiophenecarboxamide	Heterocyclic compounds	-	C16H18N2OS	308.098	4.086	309.106	-	-	-	-	-	-	-	-	-	-	Invalid mass	No results	No results	-	-	-	-	489835	514493	482012	987911	1.03636e+06	1.02037e+06	4.48923e+06	1.03308e+06	4.79138e+06	2.52588e+06	2.72021e+06	2.31885e+06	7.37392e+06	7.01895e+06	7.54756e+06	6.49483e+06	6.68187e+06	6.90934e+06	5.83471e+06	5.84449e+06	5.77683e+06	4.83929e+06	5.01305e+06	5.53294e+06	3.79089e+06
Com_15180_pos	ANH	Organic acids and derivatives	-	C13H20N6O5	340.15	6.094	341.157	-	-	-	-	-	-	-	-	-	-	Full match	No results	No results	-	-	-	-	1.70795e+06	1.57438e+06	1.34181e+06	1.50596e+06	1.77377e+06	2.06918e+06	1.4965e+06	1.78062e+06	1.92837e+06	3.08118e+06	3.14647e+06	3.10311e+06	1.14425e+06	416534	1.73547e+06	1.12409e+06	1.60947e+06	1.15323e+06	1.20263e+06	1.0088e+06	1.60303e+06	5.43874e+06	5.28969e+06	4.90836e+06	1.31555e+06
Com_15193_pos	Kavain	Flavonoids	Kawain; Kavain	C14H14O3	230.093	5.756	231.101	C09947	-	HMDB0034212	-	Phenylpropanoids and polyketides	Kavalactones	-	-	-	-	Full match	No results	Full match	Phenylpropanoids and polyketides	Kavalactones	Not available	Kavalactones	1.58875e+06	1.60174e+06	1.13984e+06	1.01925e+06	1.49771e+06	1.13226e+06	1.50288e+06	1.25697e+06	1.13779e+06	665004	3.29695e+06	1.04296e+06	824335	975101	997366	1.07801e+06	473334	1.06567e+06	1.26136e+06	702536	532307	912585	405884	339173	1.31611e+06
Com_15298_pos	Praeruptorin E	Polyphenols	-	C24H28O7	428.182	5.99	429.189	-	-	-	-	-	-	-	-	-	-	Full match	No results	Full match	Phenylpropanoids and polyketides	Coumarins and derivatives	Pyranocoumarins	Angular pyranocoumarins	616309	622565	626969	619195	587534	587977	652737	804960	511658	2.51039e+06	1.89492e+06	2.05934e+06	660460	686112	1.87199e+06	614509	592674	592775	550696	501833	537155	578070	515826	497789	1.1228e+06
Com_15318_pos	5-ethoxy-2-[(2,3,4,5,6-pentafluorobenzyl)thio]-1H-benzo[d]imidazole	Heterocyclic compounds	-	C16H11F5N2OS	396.035	7.349	397.042	-	-	-	-	-	-	-	-	-	-	Invalid mass	No results	No results	-	-	-	-	1.02736e+06	1.28194e+06	1.52356e+06	985382	1.52583e+06	1.54957e+06	1.08316e+06	1.22039e+06	1.38232e+06	1.19764e+06	1.24274e+06	1.00363e+06	298050	312654	1.50102e+06	858145	1.38531e+06	1.58182e+06	295300	297134	378728	303729	512722	545442	1.42331e+06
Com_1532_pos	Genistin	Flavonoids	Genistein 7-O-beta-D-glucoside; Genistein	C21H20O10	454.088	5.244	455.096	C09126	map00943 Isoflavonoid biosynthesis	HMDB0033988	LMPK12050166	Phenylpropanoids and polyketides	Isoflavonoids	Isoflavonoid O-glycosides	Polyketides [PK]	Flavonoids [PK12]	Isoflavonoids [PK1205]	Invalid mass	No results	No results	Phenylpropanoids and polyketides	Isoflavonoids	Isoflavonoid O-glycosides	Isoflavonoid O-glycosides	1.99559e+07	2.09163e+07	1.95749e+07	6.2314e+07	3.76368e+07	6.28912e+07	1.14843e+08	1.10794e+08	1.18099e+08	4.09434e+07	1.3613e+08	1.07893e+08	9.06118e+07	9.25666e+07	9.95532e+07	9.86782e+07	9.63098e+07	9.38788e+07	2.25698e+08	1.52765e+08	2.21382e+08	2.90789e+08	2.74502e+08	2.88036e+08	3.45931e+07
Com_1534_pos	5-Hydroxyindole-3-acetic acid	Organic acids and derivatives	5-Hydroxyindoleacetate	C10H9NO3	191.059	5.303	192.066	C05635	map00380 Tryptophan metabolism;map01100 Metabolic pathways;map04726 Serotonergic synapse	HMDB0000763	-	Organoheterocyclic compounds	Indoles and derivatives	Indolyl carboxylic acids and derivatives	-	-	-	Full match	Full match	Full match	Organoheterocyclic compounds	Indoles and derivatives	Indolyl carboxylic acids and derivatives	Indole-3-acetic acid derivatives	1.36503e+06	1.38408e+06	1.28558e+06	1.2358e+06	1.49932e+06	1.34469e+06	1.4518e+06	2.01029e+06	1.41355e+06	2.67797e+06	2.99707e+06	2.81136e+06	3.86706e+06	3.70055e+06	4.79957e+06	3.26922e+06	3.00143e+06	3.76016e+06	3.64327e+06	3.02483e+06	2.97009e+06	3.48376e+06	3.71335e+06	3.0098e+06	8.25179e+07
Com_1535_pos	Xanthine	Alkaloids and derivatives	Xanthine	C5H4N4O2	152.034	2.211	153.041	C00385	map00230 Purine metabolism;map00232 Caffeine metabolism;map01060 Biosynthesis of plant secondary metabolites;map01065 Biosynthesis of alkaloids derived from histidine and purine;map01100 Metabolic pathways;map01110 Biosynthesis of secondary metabolites;map01120 Microbial metabolism in diverse environments	HMDB0000292	-	Organoheterocyclic compounds	Imidazopyrimidines	Purines and purine derivatives	-	-	-	Full match	Full match	Full match	Organoheterocyclic compounds	Imidazopyrimidines	Purines and purine derivatives	Xanthines	5.31383e+06	6.40382e+06	5.20168e+06	7.48925e+06	7.4889e+06	7.32371e+06	1.37737e+07	1.31349e+07	1.31988e+07	3.72495e+07	3.70119e+07	3.52239e+07	4.01935e+08	4.07402e+08	4.16618e+08	3.14115e+08	3.14729e+08	3.10804e+08	2.39544e+08	2.32836e+08	2.33608e+08	1.01612e+08	1.01611e+08	1.04426e+08	3.69644e+07
Com_15381_pos	6-(dimethylamino)-2-phenyl-1H-benzo[de]isoquinoline-1,3(2H)-dione	Heterocyclic compounds	-	C20H16N2O2	316.116	5.822	317.124	-	-	-	-	-	-	-	-	-	-	Invalid mass	No results	No results	-	-	-	-	514264	510557	517984	3.86377e+06	3.01453e+06	2.10673e+06	3.27605e+06	4.35607e+06	2.10924e+06	582959	644338	604251	658284	1.47903e+06	1.44811e+06	3.08417e+06	3.78509e+06	3.72095e+06	4.59981e+06	3.92978e+06	4.33135e+06	2.00238e+06	1.94893e+06	2.10434e+06	531791
Com_15516_pos	Echinocystic acid	Terpenoid compounds	Echinocystic acid	C30H48O4	472.355	6.931	473.363	C08942	-	HMDB0251690	-	Lipids and lipid-like molecules	Prenol lipids	Triterpenoids	-	-	-	No results	Full match	Full match	Lipids and lipid-like molecules	Prenol lipids	Triterpenoids	Triterpenoids	269030	262129	258676	273756	258366	253046	228803	225430	227753	273961	273852	282923	5.23696e+06	4.90374e+06	5.5174e+06	3.84312e+06	4.08102e+06	3.71404e+06	4.06011e+06	3.8264e+06	3.82517e+06	2.88198e+06	2.85874e+06	3.12462e+06	313584
Com_15568_pos	N4-Acetylsulfamethoxazole	Heterocyclic compounds	Acetylsulfamethoxazole	C12H13N3O4S	295.067	4.817	296.074	C13061	-	HMDB0013854	-	Benzenoids	Benzene and substituted derivatives	Benzenesulfonamides	-	-	-	Invalid mass	No results	No results	Benzenoids	Benzene and substituted derivatives	Benzenesulfonamides	Benzenesulfonamides	1.33703e+06	1.37261e+06	1.39119e+06	1.43009e+06	1.445e+06	1.41009e+06	1.31648e+06	1.33952e+06	1.44959e+06	1.49852e+06	1.54489e+06	1.55176e+06	1.43e+06	1.4187e+06	1.59151e+06	3.01757e+06	2.94912e+06	2.86929e+06	3.69899e+06	3.57033e+06	3.00439e+06	2.67807e+06	3.07994e+06	2.65422e+06	1.0242e+07
Com_15590_pos	N1-[1-(2,4-dichlorobenzoyl)-4-piperidyl]cyclohexane-1-carboxamide	Amino acids and their derivatives	-	C19H24Cl2N2O2	382.124	3.936	383.131	-	-	-	-	-	-	-	-	-	-	Invalid mass	No results	No results	-	-	-	-	2.58622e+06	2.43413e+06	2.76282e+06	2.35503e+06	2.49296e+06	2.40651e+06	2.38426e+06	2.46294e+06	2.41864e+06	4.88443e+06	6.35657e+06	1.88472e+06	1.00853e+06	1.01621e+06	997776	823289	839027	901152	867602	831549	871963	898982	877230	865467	1.21791e+06
Com_15653_pos	Farrerol	Flavonoids	Farrerol	C17H16O5	300.098	5.918	301.106	C09734	-	-	LMPK12140302	-	-	-	-	-	-	No results	Full match	Full match	Phenylpropanoids and polyketides	Flavonoids	Flavans	Flavanones	4.02726e+06	3.42644e+06	4.4651e+06	4.40337e+06	3.99965e+06	4.323e+06	3.60256e+06	4.00375e+06	3.49075e+06	3.39545e+06	2.88563e+06	2.84208e+06	4.5521e+06	5.31298e+06	2.38763e+06	4.79797e+06	4.64802e+06	4.79187e+06	5.03672e+06	4.15692e+06	4.80617e+06	4.53313e+06	4.26623e+06	4.48323e+06	8.47824e+06
Com_15658_pos	Creatine	Organic acids and derivatives	Creatine; alpha-Methylguanidino acetic acid; Methylglycocyamine	C4H9N3O2	131.07	1.502	132.077	C00300	map00260 Glycine, serine and threonine metabolism;map00330 Arginine and proline metabolism;map01100 Metabolic pathways	HMDB0000064	-	Organic acids and derivatives	Carboxylic acids and derivatives	Amino acids, peptides, and analogues	-	-	-	Full match	No results	Full match	Organic acids and derivatives	Carboxylic acids and derivatives	Amino acids, peptides, and analogues	Alpha amino acids and derivatives	597815	623262	621347	579763	598890	589956	527110	533804	551525	421395	418340	406178	561607	555474	884047	619391	620376	638185	734045	711263	726507	869796	800266	862989	738582
Com_1568_pos	2-oxa-4-azatetracyclo[6.3.1.1~6,10~.0~1,5~]tridecan-3-one	Heterocyclic compounds	-	C11H15NO2	193.111	4.824	194.118	-	-	-	-	-	-	-	-	-	-	Full match	No results	No results	-	-	-	-	2.76466e+08	2.74669e+08	2.90714e+08	2.83923e+08	2.89114e+08	2.86285e+08	2.42298e+08	2.53101e+08	2.61946e+08	1.22703e+08	1.03506e+08	1.04978e+08	3.09296e+08	3.09901e+08	3.20088e+08	3.0458e+08	3.01601e+08	3.10156e+08	2.63167e+08	2.58274e+08	2.60611e+08	2.84589e+08	2.89408e+08	2.92612e+08	2.95259e+08
Com_15713_pos	3-(4-nitrophenyl)[1,2,3]triazolo[1,5-a]quinazolin-5-amine	Heterocyclic compounds	-	C15H10N6O2	306.089	10.027	307.096	-	-	-	-	-	-	-	-	-	-	Invalid mass	No results	No results	-	-	-	-	277930	267876	273195	266579	261984	321513	250423	323246	249249	210568	213203	253857	322826	303807	311503	293749	304331	304718	287675	268278	276775	314180	300714	316698	481999
Com_15752_pos	2-Hydroxy-4-methoxybenzaldehyde	Polyphenols	-	C8H8O3	152.048	11.944	153.055	-	-	-	-	-	-	-	-	-	-	No results	Full match	Full match	-	-	-	-	517801	609915	556919	646206	543773	1.37433e+06	752018	1.08308e+06	469756	1.2211e+06	807701	1.48535e+06	1.68308e+06	1.06911e+06	1.3418e+06	1.30621e+06	1.36824e+06	979301	1.32921e+06	1.15204e+06	1.04676e+06	1.55522e+06	1.21277e+06	1.20264e+06	3.00928e+06
Com_1576_pos	Dl-3-Hydroxynorvaline	Amino acids and their derivatives	-	C5H11NO3	133.074	1.502	134.081	-	-	-	-	-	-	-	-	-	-	No results	Full match	Full match	Organic acids and derivatives	Carboxylic acids and derivatives	Amino acids, peptides, and analogues	Alpha amino acids	1.38397e+08	1.43634e+08	1.34531e+08	1.36177e+08	1.48154e+08	1.23088e+08	1.38987e+08	1.32302e+08	1.36363e+08	1.50872e+08	1.623e+08	1.5061e+08	2.52602e+08	2.60339e+08	2.50098e+08	1.55997e+08	1.50894e+08	1.53051e+08	1.77996e+08	1.70793e+08	1.76166e+08	1.47855e+08	1.41139e+08	1.45565e+08	3.17905e+07
Com_15763_pos	PC O-18:1	Lipids and lipid-like molecules	-	C26H52NO7P	521.348	9.518	522.356	-	-	-	LMGP01020147	-	-	-	-	-	-	No results	Full match	Full match	-	-	-	-	222201	238034	227491	229207	238453	240960	206301	238673	212272	472252	551246	482703	610159	425389	646804	568738	516938	706091	302543	244872	385781	277302	270223	272065	1.42309e+06
Com_1581_pos	6-Deoxy-D-glucose	Carbohydrates	6-Deoxy-D-glucose; D-Quinovose; D-Chinovose; D-Glucomethylose; Isorhamnose; D-Epifucose; Isorhodeose	C6H12O5	164.069	1.369	165.076	C02522	-	-	-	-	-	-	-	-	-	Full match	No results	Full match	Organic oxygen compounds	Organooxygen compounds	Carbohydrates and carbohydrate conjugates	Hexoses	1.63463e+07	1.60227e+07	1.58641e+07	3.50525e+07	3.46626e+07	3.38526e+07	4.71631e+07	5.05647e+07	5.31198e+07	6.3408e+07	3.76192e+07	1.18544e+08	3.28667e+07	9.71267e+06	7.47399e+06	2.35027e+07	4.26977e+07	4.07968e+07	1.78508e+08	1.61428e+08	1.72877e+08	5.08465e+08	4.83758e+08	5.01244e+08	8.41949e+07
Com_15819_pos	1-(4-hydroxyphenyl)propane-1,2-diol	Others	-	C9H12O3	190.061	5.987	191.068	-	-	-	-	-	-	-	-	-	-	Invalid mass	No results	No results	-	-	-	-	346171	349685	352159	337396	321747	330258	272226	273725	281781	344561	370715	350848	369777	356772	361772	345160	330690	329493	282886	280273	277305	291326	289732	278589	2.45401e+06
Com_1583_pos	7-Aminoclonazepam-d4	Heterocyclic compounds	-	C15H8[2]H4ClN3O	289.095	5.779	312.084	-	-	-	-	-	-	-	-	-	-	Invalid mass	No results	No results	-	-	-	-	5.08462e+06	6.14306e+06	5.86123e+06	8.92017e+06	9.96323e+06	1.0052e+07	9.87461e+06	1.06595e+07	1.03663e+07	1.78788e+07	1.79459e+07	1.62537e+07	745884	742816	749453	2.20974e+06	1.97399e+06	1.94748e+06	2.3505e+06	2.0101e+06	1.79923e+06	3.19014e+06	2.66117e+06	3.63313e+06	4.07877e+07
Com_15838_pos	Salvianolic acid F	Polyphenols	-	C17H14O6	314.079	5.42	315.086	-	-	-	-	-	-	-	-	-	-	No results	Full match	Full match	Phenylpropanoids and polyketides	Stilbenes	Not available	Stilbenes	4.79976e+06	4.85443e+06	5.42777e+06	5.05003e+06	5.29554e+06	5.16025e+06	6.07637e+06	5.61274e+06	5.63386e+06	4.96e+06	5.25954e+06	3.75932e+06	4.47074e+06	4.51651e+06	5.50236e+06	6.26114e+06	4.88882e+06	5.2722e+06	6.64105e+06	6.76737e+06	7.28391e+06	5.56603e+06	5.583e+06	6.85257e+06	4.85097e+06
Com_15922_pos	3,4,5-trihydroxy-6-methyloxan-2-yl 2-(methylamino)benzoate	Organic acids and derivatives	-	C14H19NO6	297.121	2.331	298.128	-	-	-	-	-	-	-	-	-	-	Full match	No results	No results	-	-	-	-	7.61715e+06	7.15906e+06	6.80597e+06	7.16062e+06	6.7005e+06	6.40555e+06	6.44207e+06	6.72827e+06	6.32659e+06	6.72162e+06	6.42939e+06	6.22568e+06	6.18898e+06	6.23616e+06	5.74973e+06	5.63582e+06	5.83162e+06	5.40008e+06	5.37995e+06	5.46798e+06	5.12685e+06	5.17443e+06	5.15586e+06	4.96358e+06	4.98378e+07
Com_15960_pos	Chelidonic acid	Organic acids and derivatives	Chelidonic acid; 4-Oxo-4H-pyran-2,6-dicarboxylic acid	C7H4O6	184.001	3.304	185.008	C08476	-	HMDB0249899	-	Organoheterocyclic compounds	Pyrans	Pyranones and derivatives	-	-	-	Full match	No results	Full match	Organoheterocyclic compounds	Pyrans	Pyranones and derivatives	Pyranones and derivatives	7.26633e+06	6.46802e+06	6.55777e+06	9.28974e+06	9.66123e+06	9.54618e+06	1.59505e+07	1.46939e+07	1.64035e+07	1.32386e+07	1.27835e+07	1.15755e+07	2.64733e+06	1.3235e+06	841347	2.83719e+06	3.58856e+06	3.01601e+06	1.29296e+07	1.20205e+07	1.19243e+07	1.23986e+07	1.1925e+07	1.14462e+07	3.30781e+07
Com_16_pos	L-Pyroglutamic acid	Amino acids and their derivatives	5-Oxoproline; Pidolic acid; Pyroglutamic acid; 5-Pyrrolidone-2-carboxylic acid; Pyroglutamate; 5-Oxo-L-proline; L-Pyroglutamic acid; L-5-Pyrrolidone-2-carboxylic acid	C5H7NO3	129.043	2.185	130.05	C01879	map00480 Glutathione metabolism	HMDB0000267	-	Organic acids and derivatives	Carboxylic acids and derivatives	Amino acids, peptides, and analogues	-	-	-	Full match	Full match	Full match	Organic acids and derivatives	Carboxylic acids and derivatives	Amino acids, peptides, and analogues	Alpha amino acids and derivatives	5.21041e+09	5.30673e+09	5.3039e+09	7.831e+09	7.8394e+09	7.65278e+09	7.66044e+09	7.79501e+09	8.03816e+09	1.23517e+10	1.24835e+10	1.20784e+10	6.11684e+09	6.16806e+09	6.33254e+09	6.41898e+09	6.51191e+09	6.45152e+09	5.92772e+09	5.80068e+09	5.84172e+09	4.76863e+09	4.73466e+09	4.79841e+09	4.11456e+09
Com_1604_pos	Pilocarpine	Alkaloids and derivatives	Pilocarpine	C11H16N2O2	208.121	5.91	439.23	C07474	map01065 Biosynthesis of alkaloids derived from histidine and purine;map01110 Biosynthesis of secondary metabolites	HMDB0015217	-	Alkaloids and derivatives	-	-	-	-	-	No results	Full match	Full match	Alkaloids and derivatives	Not available	Not available	Alkaloids and derivatives	6.42148e+07	6.49566e+07	6.6624e+07	8.38305e+07	8.077e+07	7.47087e+07	8.27328e+07	8.82323e+07	7.84737e+07	1.28658e+08	1.32104e+08	1.29326e+08	2.9046e+08	2.77479e+08	2.8507e+08	2.27856e+08	2.26016e+08	2.36863e+08	2.23607e+08	2.12228e+08	2.16281e+08	2.00871e+08	1.92942e+08	1.96819e+08	1.12004e+08
Com_1607_pos	Kynurenic acid	Amino acids and their derivatives	4-Hydroxy-2-quinolinecarboxylic acid; Kynurenic acid; Kynurenate	C10H7NO3	189.043	5.427	190.05	C01717	map00380 Tryptophan metabolism;map01100 Metabolic pathways	HMDB0000715	-	Organoheterocyclic compounds	Quinolines and derivatives	Quinoline carboxylic acids	-	-	-	No results	Full match	Full match	Organoheterocyclic compounds	Quinolines and derivatives	Quinoline carboxylic acids	Quinoline carboxylic acids	7.67721e+06	7.92607e+06	8.624e+06	8.01379e+06	8.0458e+06	7.31113e+06	8.10515e+06	8.29364e+06	8.52051e+06	1.56081e+07	1.97037e+07	1.75735e+07	8.9742e+06	8.31322e+06	1.15496e+07	8.61904e+06	7.83969e+06	7.63792e+06	1.0635e+07	1.11778e+07	1.31314e+07	1.21691e+07	1.26356e+07	1.46478e+07	3.0121e+07
Com_161_pos	7-Methylxanthine	Alkaloids and derivatives	7-Methylxanthine	C6H6N4O2	166.049	4.763	167.057	C16353	map00232 Caffeine metabolism;map01100 Metabolic pathways;map01110 Biosynthesis of secondary metabolites;map01120 Microbial metabolism in diverse environments	HMDB0001991	-	Organoheterocyclic compounds	Imidazopyrimidines	Purines and purine derivatives	-	-	-	Full match	No results	Full match	Organoheterocyclic compounds	Imidazopyrimidines	Purines and purine derivatives	Xanthines	1.03359e+09	1.09393e+09	1.07964e+09	1.15062e+09	1.11976e+09	1.06412e+09	9.9961e+08	9.52652e+08	1.06874e+09	1.83602e+09	1.74169e+09	1.70601e+09	1.61711e+08	1.63458e+08	1.58944e+08	1.36993e+08	8.49406e+07	8.46602e+07	1.22817e+08	1.22072e+08	7.69349e+07	6.65125e+07	6.73313e+07	6.31737e+07	8.67417e+07
Com_1613_pos	1-Aminocyclohexanecarboxylic acid	Amino acids and their derivatives	-	C7H13NO2	143.095	1.688	144.102	-	-	HMDB0243822	-	Organic acids and derivatives	Carboxylic acids and derivatives	Amino acids, peptides, and analogues	-	-	-	Full match	No results	Full match	Organic acids and derivatives	Carboxylic acids and derivatives	Amino acids, peptides, and analogues	L-alpha-amino acids	1.49664e+08	1.49468e+08	1.46348e+08	1.49565e+08	1.51286e+08	1.45834e+08	1.39541e+08	1.42758e+08	1.48368e+08	1.37743e+08	1.68126e+08	1.76298e+08	1.52444e+08	1.55701e+08	1.57933e+08	1.30804e+08	1.27931e+08	1.24771e+08	1.30556e+08	1.21634e+08	1.38332e+08	1.23788e+08	1.20954e+08	1.18844e+08	4.42212e+08
Com_16156_pos	Glutathione	Amino acids and their derivatives	Glutathione; 5-L-Glutamyl-L-cysteinylglycine; N-(N-gamma-L-Glutamyl-L-cysteinyl)glycine; gamma-L-Glutamyl-L-cysteinyl-glycine; GSH; Reduced glutathione	C10H17N3O6S	307.083	1.552	308.09	C00051	map00270 Cysteine and methionine metabolism;map00480 Glutathione metabolism;map01100 Metabolic pathways;map02010 ABC transporters;map04216 Ferroptosis;map04918 Thyroid hormone synthesis;map04976 Bile secretion	HMDB0000125	-	Organic acids and derivatives	Carboxylic acids and derivatives	Amino acids, peptides, and analogues	-	-	-	Full match	No results	Full match	Organic acids and derivatives	Carboxylic acids and derivatives	Amino acids, peptides, and analogues	Peptides	797170	792263	784239	785295	738520	739342	730328	693916	725183	548072	549564	564597	721349	705670	742553	837429	817868	826231	1.08354e+06	997498	1.03137e+06	1.24416e+06	1.1568e+06	1.15705e+06	968092
Com_16179_pos	Corilagin	Polyphenols	Corilagin	C27H22O18	656.063	4.216	657.07	C10219	-	HMDB0031457	-	Phenylpropanoids and polyketides	Tannins	Hydrolyzable tannins	-	-	-	Invalid mass	No results	No results	Phenylpropanoids and polyketides	Tannins	Hydrolyzable tannins	Hydrolyzable tannins	7.37094e+06	8.22092e+06	8.64792e+06	3.74506e+06	3.74867e+06	3.37121e+06	5.11566e+06	4.2528e+06	5.75889e+06	6.5108e+06	6.79808e+06	6.16153e+06	421714	413839	398630	398688	397721	391488	438673	425085	436536	487222	454265	462371	631475
Com_1619_pos	Orientin	Flavonoids	Orientin; Luteolin 8-C-glucoside	C21H20O11	205.072	5.451	449.107	C10114	-	HMDB0030614	LMPK12110470	Phenylpropanoids and polyketides	Flavonoids	Flavonoid glycosides	Polyketides [PK]	Flavonoids [PK12]	Flavones and Flavonols [PK1211]	Invalid mass	Invalid mass	No results	Phenylpropanoids and polyketides	Flavonoids	Flavonoid glycosides	Flavonoid 8-C-glycosides	1.09887e+07	1.13312e+07	1.14581e+07	1.14548e+07	1.22438e+07	1.12114e+07	1.12063e+07	1.10191e+07	1.13206e+07	1.63496e+07	1.3935e+07	1.44294e+07	1.0879e+08	1.19921e+08	1.25612e+08	9.02289e+07	8.8461e+07	6.69319e+07	6.23902e+07	6.0657e+07	8.5009e+07	8.68364e+07	7.27651e+07	8.41825e+07	7.65442e+07
Com_16194_pos	D-Erythrose 4-phosphate	Organic acids and derivatives	D-Erythrose 4-phosphate	C4H9O7P	200.009	0.696	201.016	C00279	map00030 Pentose phosphate pathway;map00400 Phenylalanine, tyrosine and tryptophan biosynthesis;map00710 Carbon fixation in photosynthetic organisms;map00750 Vitamin B6 metabolism;map01060 Biosynthesis of plant secondary metabolites;map01061 Biosynthesis of phenylpropanoids;map01063 Biosynthesis of alkaloids derived from shikimate pathway;map01070 Biosynthesis of plant hormones;map01100 Metabolic…	HMDB0001321	-	Organic oxygen compounds	Organooxygen compounds	Carbohydrates and carbohydrate conjugates	-	-	-	No results	Full match	Full match	-	-	-	-	2.0594e+07	1.67276e+07	1.79487e+07	1.70597e+07	2.05699e+07	2.06919e+07	1.82578e+07	1.92883e+07	2.11537e+07	1.15365e+07	1.59874e+07	1.73959e+07	4.0076e+07	3.76041e+07	3.63943e+07	3.35206e+07	3.41546e+07	3.11445e+07	3.48871e+07	3.3537e+07	3.57956e+07	3.68531e+07	3.7829e+07	3.93712e+07	4.37909e+07
Com_16256_pos	(5S)-5-hydroxy-1,7-diphenylheptan-3-one	Heterocyclic compounds	-	C19H22O2	304.143	7.272	305.15	-	-	-	-	-	-	-	-	-	-	Invalid mass	No results	No match	-	-	-	-	334162	348859	339302	333734	328305	331056	294686	297961	308498	347768	350186	370603	384726	360080	381092	355199	363252	368172	394949	380454	392510	410671	384606	401300	410667
Com_16265_pos	N'1-methyl-N'1-[2-nitro-4-(trifluoromethyl)phenyl]ethanohydrazide	Heterocyclic compounds	-	C10H10F3N3O3	277.072	5.952	278.079	-	-	-	-	-	-	-	-	-	-	Invalid mass	No results	No results	-	-	-	-	511246	516436	520089	513640	506478	487744	417668	439549	445161	569344	620342	555930	580079	574032	613959	555408	566648	521543	456818	460207	448192	454587	439997	446658	1.55307e+06
Com_16266_pos	Cordycepin	Alkaloids and derivatives	Cordycepin; 3'-Deoxyadenosine	C10H13N5O3	251.103	4.864	252.109	C08431	-	HMDB0250451	-	Nucleosides, nucleotides, and analogues	Purine nucleosides	Purine 3'-deoxyribonucleosides	-	-	-	Full match	No results	Full match	Nucleosides, nucleotides, and analogues	Purine nucleosides	Purine 3'-deoxyribonucleosides	Purine 3'-deoxyribonucleosides	1.07678e+06	1.23765e+06	1.13559e+06	1.35783e+06	1.64036e+06	1.07214e+06	920253	1.03748e+06	1.03785e+06	467663	482133	484279	1.08921e+06	1.21676e+06	1.07774e+06	1.0248e+06	1.08504e+06	1.16508e+06	1.02816e+06	1.00895e+06	916502	940163	856962	988001	836134
Com_16300_pos	QMH	Organic acids and derivatives	-	C16H26N6O5S	436.148	5.124	437.155	-	-	-	-	-	-	-	-	-	-	Invalid mass	No results	No results	-	-	-	-	1.57445e+06	1.57687e+06	1.56627e+06	1.64031e+06	1.58141e+06	1.51275e+06	1.6186e+06	1.68264e+06	1.7894e+06	1.65013e+06	1.64952e+06	1.64854e+06	2.72823e+06	2.61594e+06	2.72679e+06	2.4244e+06	2.38649e+06	2.4079e+06	2.55245e+06	2.67498e+06	2.49481e+06	2.50284e+06	2.61636e+06	2.44285e+06	6.01926e+06
Com_16368_pos	Eurycomanone	Terpenoid compounds	-	C20H24O9	408.139	5.105	409.146	-	-	-	-	-	-	-	-	-	-	No results	Invalid mass	No results	-	-	-	-	2.05267e+06	2.01727e+06	2.10028e+06	2.04339e+06	2.0283e+06	2.00265e+06	1.89847e+06	1.94078e+06	1.96092e+06	2.25246e+06	2.15727e+06	2.19371e+06	2.50281e+06	2.77733e+06	2.5789e+06	2.37261e+06	2.45897e+06	2.59469e+06	2.65967e+06	2.81956e+06	2.57594e+06	2.42546e+06	2.39102e+06	2.42359e+06	811525
Com_1637_pos	Abscisic Acid	Organic acids and derivatives	Abscisate; Abscisic acid; (+)-Abscisic acid; ABA	C15H20O4	264.136	5.32	265.144	C06082	map00906 Carotenoid biosynthesis;map01060 Biosynthesis of plant secondary metabolites;map01062 Biosynthesis of terpenoids and steroids;map01070 Biosynthesis of plant hormones;map01100 Metabolic pathways;map01110 Biosynthesis of secondary metabolites;map04075 Plant hormone signal transduction	HMDB0036093	-	Lipids and lipid-like molecules	Prenol lipids	Sesquiterpenoids	-	-	-	No results	Full match	Full match	Lipids and lipid-like molecules	Prenol lipids	Sesquiterpenoids	Abscisic acids and derivatives	2.37859e+07	2.37961e+07	2.42417e+07	2.36694e+07	2.48733e+07	2.50163e+07	2.57772e+07	2.66063e+07	2.57373e+07	2.89101e+07	2.87276e+07	2.66974e+07	4.97816e+07	4.99078e+07	5.23329e+07	4.1694e+07	4.36269e+07	4.44204e+07	4.49555e+07	4.52864e+07	4.33105e+07	4.23184e+07	4.33756e+07	4.43942e+07	4.45785e+07
Com_16379_pos	Sarracenin	Terpenoid compounds	-	C11H14O5	226.082	5.264	227.09	-	-	-	-	-	-	-	-	-	-	No results	Invalid mass	No results	-	-	-	-	1.25974e+06	1.34696e+06	1.2457e+06	1.71666e+06	2.16758e+06	1.61997e+06	1.93295e+06	2.50609e+06	9.45934e+06	5.16794e+06	5.65172e+06	5.70913e+06	3.17694e+06	4.11133e+06	8.06028e+06	2.90657e+06	3.19095e+06	3.40056e+06	3.31666e+06	2.33947e+06	3.60446e+06	3.25722e+06	2.46006e+06	2.54786e+06	1.08669e+07
Com_16467_pos	LPE 18:2	Lipids and lipid-like molecules	-	C23H44NO7P	477.286	8.781	478.293	-	-	-	LMGP02050041	-	-	-	-	-	-	No results	Full match	Full match	Lipids and lipid-like molecules	Glycerophospholipids	Glycerophosphoethanolamines	1-acyl-sn-glycero-3-phosphoethanolamines	207409	207161	204498	197272	204654	184706	177868	189199	204574	768289	615226	873837	380121	575930	636750	365571	216012	292175	234030	217601	224545	242839	227998	236467	323122
Com_16518_pos	5-phenyl-2,3-dihydro-1H-1,4-benzodiazepin-2-one	Heterocyclic compounds	-	C15H12N2O	274.045	5.746	275.053	-	-	-	-	-	-	-	-	-	-	Invalid mass	No results	No results	-	-	-	-	2.40807e+06	3.72878e+06	3.53103e+06	1.59156e+06	1.24489e+06	1.65824e+06	1.19491e+06	1.65279e+06	2.12125e+06	1.58154e+06	1.91579e+06	1.81751e+06	1.50675e+06	1.50055e+06	1.5283e+06	1.29139e+06	1.46744e+06	1.30453e+06	1.60706e+06	2.24435e+06	1.29059e+06	1.69235e+06	1.4287e+06	1.41124e+06	7.92209e+06
Com_1652_pos	Pyridoxal	Others	Pyridoxal	C8H9NO3	167.058	1.428	168.066	C00250	map00750 Vitamin B6 metabolism;map01100 Metabolic pathways;map01120 Microbial metabolism in diverse environments;map04977 Vitamin digestion and absorption	HMDB0001545	-	Organoheterocyclic compounds	Pyridines and derivatives	Pyridine carboxaldehydes	-	-	-	Full match	No results	No results	Organoheterocyclic compounds	Pyridines and derivatives	Pyridine carboxaldehydes	Pyridoxals and derivatives	1.07687e+07	1.0741e+07	1.06329e+07	1.20339e+07	1.15391e+07	1.10544e+07	1.04153e+07	1.37733e+07	1.09654e+07	9.67854e+06	1.08042e+07	1.47496e+07	1.13749e+07	1.18526e+07	1.25384e+07	9.74203e+06	1.11753e+07	1.02382e+07	3.23577e+06	1.23838e+07	9.77765e+06	1.37546e+07	1.47892e+07	1.39105e+07	6.34724e+07
Com_16593_pos	4-(2,3-dihydro-1,4-benzodioxin-6-yl)butanoic acid	Organic acids and derivatives	-	C12H14O4	222.087	6.564	223.094	-	-	-	-	-	-	-	-	-	-	Invalid mass	No results	No results	-	-	-	-	4.33165e+06	3.21702e+06	4.96893e+06	4.85258e+06	4.41717e+06	4.56203e+06	4.12319e+06	4.82407e+06	4.33889e+06	1.38315e+06	1.29871e+06	1.40066e+06	1.55988e+06	4.61364e+06	4.42038e+06	5.09736e+06	5.17677e+06	4.35792e+06	4.14611e+06	608560	4.47642e+06	4.21918e+06	4.29887e+06	4.25753e+06	5.1878e+06
Com_1661_pos	Efetaal	Flavonoids	-	C12H18O2	194.131	5.832	195.138	-	-	-	-	-	-	-	-	-	-	Full match	No results	Full match	Benzenoids	Benzene and substituted derivatives	Not available	Benzene and substituted derivatives	4.11382e+06	1.66685e+07	9.28747e+06	9.54925e+06	1.87389e+07	1.24474e+07	1.03649e+07	1.01302e+07	1.4122e+07	1.95482e+07	2.37878e+07	2.26142e+07	2.114e+07	1.25319e+07	1.46752e+07	7.61708e+06	8.74373e+06	2.11107e+06	1.05658e+07	9.20962e+06	1.05899e+07	1.90068e+06	9.93648e+06	9.75138e+06	2.64145e+07
Com_16620_pos	Methylophiopogonone A	Flavonoids	Methylophiopogonone A	C19H16O6	340.095	5.357	341.102	C17473	-	-	-	-	-	-	-	-	-	No results	Full match	Full match	Phenylpropanoids and polyketides	Homoisoflavonoids	Homoisoflavones	Homoisoflavones	1.16382e+06	1.38857e+06	1.22337e+06	1.12919e+06	1.47316e+06	1.5783e+06	1.29279e+06	1.30304e+06	1.36268e+06	665582	1.74671e+06	1.21611e+06	1.60702e+06	1.55279e+06	1.58791e+06	1.20415e+06	1.29516e+06	1.32481e+06	1.72778e+06	1.3291e+06	1.96131e+06	1.5823e+06	1.57187e+06	1.82636e+06	5.23648e+06
Com_1665_pos	Phosphocholine	Lipids and lipid-like molecules	Choline phosphate; Phosphorylcholine; Phosphocholine; O-Phosphocholine	C5H14NO4P	183.066	1.521	184.073	C00588	map00564 Glycerophospholipid metabolism;map01100 Metabolic pathways;map05231 Choline metabolism in cancer	HMDB0001565	-	Organic nitrogen compounds	Organonitrogen compounds	Quaternary ammonium salts	-	-	-	No results	Full match	No results	Organic nitrogen compounds	Organonitrogen compounds	Quaternary ammonium salts	Phosphocholines	2.5203e+08	2.49992e+08	2.46049e+08	1.76153e+08	1.89886e+08	1.61098e+08	5.13848e+07	5.7639e+07	5.38742e+07	1.85594e+06	2.6077e+06	1.74686e+06	4.94121e+07	5.2118e+07	4.75314e+07	2.29284e+07	2.31499e+07	2.12275e+07	3.12744e+06	2.94904e+06	3.01225e+06	3.60635e+06	3.33891e+06	3.57813e+06	4.88081e+07
Com_16656_pos	2,5-dimethyl-N-{2-[(4-nitrobenzyl)sulfanyl]ethyl}-3-furamide	Amino acids and their derivatives	-	C16H18N2O4S	296.137	5.675	297.144	-	-	-	-	-	-	-	-	-	-	Invalid mass	No results	No results	-	-	-	-	940330	927940	996610	923559	885103	875295	913494	815121	883207	1.15845e+06	1.21564e+06	1.14588e+06	965823	945710	978872	855415	837481	978716	702796	698222	684690	685253	657265	671265	865546
Com_16666_pos	Methacycline	Organic acids and derivatives	Methacycline; Metacycline	C22H22N2O8	464.114	3.603	465.122	C07654	-	HMDB0015066	-	Phenylpropanoids and polyketides	Tetracyclines	-	-	-	-	Invalid mass	No results	No results	-	-	-	-	785223	749139	753596	782277	782254	730339	727155	781529	829126	3.4793e+06	3.54524e+06	3.17474e+06	603145	599014	563509	582481	595284	596452	734235	706130	691826	711280	692089	717065	3.18402e+06
Com_16674_pos	LPE 18:1	Lipids and lipid-like molecules	-	C23H46NO7P	479.301	9.571	480.309	-	-	-	LMGP02050064	-	-	-	-	-	-	No results	Full match	Full match	Lipids and lipid-like molecules	Glycerophospholipids	Glycerophosphoethanolamines	1-acyl-sn-glycero-3-phosphoethanolamines	223510	238701	235848	216100	243176	278602	203791	275496	208417	669348	671139	841977	268654	272784	303001	255813	280804	253625	257261	240972	242917	274650	271756	255352	320495
Com_16687_pos	Uric acid	Organic acids and derivatives	Urate; Uric acid	C5H4N4O3	168.028	1.862	169.036	C00366	map00230 Purine metabolism;map01100 Metabolic pathways;map01120 Microbial metabolism in diverse environments;map04976 Bile secretion	HMDB0000289	-	Organoheterocyclic compounds	Imidazopyrimidines	Purines and purine derivatives	-	-	-	Full match	No results	No results	Organoheterocyclic compounds	Imidazopyrimidines	Purines and purine derivatives	Xanthines	3.52935e+06	3.71435e+06	3.6706e+06	3.13807e+06	3.48172e+06	3.35783e+06	3.20952e+06	3.19511e+06	3.49199e+06	3.8254e+06	4.03863e+06	3.88839e+06	5.41799e+06	4.29464e+06	4.27879e+06	4.91668e+06	4.14696e+06	3.42482e+06	1.36769e+07	1.23246e+07	1.29473e+07	1.71285e+07	1.68017e+07	1.72923e+07	3.55271e+06
Com_1669_pos	Dihydrokawain	Alkaloids and derivatives	-	C14H16O3	232.106	1.438	233.113	-	-	HMDB0029504	-	Phenylpropanoids and polyketides	Kavalactones	-	-	-	-	Invalid mass	No results	No results	Phenylpropanoids and polyketides	Kavalactones	Not available	Kavalactones	1.53264e+06	1.40347e+06	1.34577e+06	2.05194e+06	985087	1.10242e+06	1.08141e+06	1.83405e+06	1.32757e+06	2.04815e+06	1.7548e+06	1.67025e+06	2.25678e+06	1.72113e+06	1.9228e+06	970113	954744	984359	1.06012e+06	1.24256e+06	1.16093e+06	2.8554e+06	3.71862e+06	3.58627e+06	1.87539e+07
Com_16695_pos	Baohuoside I	Flavonoids	-	C27H30O10	514.183	5.644	515.19	-	-	HMDB0248860	-	Phenylpropanoids and polyketides	Flavonoids	Flavonoid glycosides	-	-	-	No results	Full match	Full match	Phenylpropanoids and polyketides	Flavonoids	Flavonoid glycosides	Flavonoid-3-O-glycosides	2.76766e+06	811450	1.04758e+06	1.3303e+06	1.66648e+06	1.47902e+06	4.39708e+06	1.83661e+06	1.66218e+06	2.04725e+06	2.29867e+06	2.11721e+06	8.60874e+06	1.55363e+06	3.73609e+06	6.16054e+06	1.64565e+06	7.73981e+06	1.37618e+06	1.45656e+06	3.78598e+06	9.12406e+06	5.71686e+06	7.25762e+06	6.26553e+06
Com_16707_pos	pteroside A	Flavonoids	-	C21H30O8	410.193	6.457	411.2	-	-	HMDB0030758	-	Organic oxygen compounds	Organooxygen compounds	Carbohydrates and carbohydrate conjugates	-	-	-	Full match	No results	Full match	Organic oxygen compounds	Organooxygen compounds	Carbohydrates and carbohydrate conjugates	Phenolic glycosides	673210	928215	1.07587e+06	722339	732729	937331	802213	772235	429681	790022	764616	966227	5.87126e+06	5.93665e+06	6.28864e+06	4.91981e+06	5.12992e+06	4.68392e+06	5.25806e+06	4.81649e+06	5.19399e+06	4.68398e+06	4.17292e+06	4.38767e+06	3.39505e+06
Com_16728_pos	IBA	Organic acids and derivatives	Indolebutyric acid; Indole-3-butyric acid; IBA	C12H13NO2	203.095	6.105	204.102	C11284	-	HMDB0034198	-	Organic nitrogen compounds	Organonitrogen compounds	Amines	-	-	-	No results	Full match	Full match	Organoheterocyclic compounds	Indoles and derivatives	Indoles	3-alkylindoles	482027	529737	682297	621849	472845	460511	607444	407072	413165	572886	614776	582500	403339	882213	619330	794398	555732	528052	483110	483031	488894	484455	475502	486727	1.81901e+06
Com_16742_pos	5-[(E)-2-(3,5-dihydroxyphenyl)ethenyl]-2-methoxybenzene-1,3-diol	Flavonoids	-	C15H14O5	274.083	6.389	275.091	-	-	-	-	-	-	-	-	-	-	Full match	No results	Full match	-	-	-	-	623823	602390	617889	602862	586990	559835	520245	492671	488672	455037	1.31248e+06	685947	592284	473111	480770	444888	555656	459941	420155	552266	408457	466760	433217	445519	591291
Com_16794_pos	LPE 16:0	Lipids and lipid-like molecules	-	C21H44NO7P	453.286	9.148	454.293	-	-	-	LMGP02050036	-	-	-	-	-	-	No results	Full match	Full match	Lipids and lipid-like molecules	Glycerophospholipids	Glycerophosphoethanolamines	1-acyl-sn-glycero-3-phosphoethanolamines	214183	226252	215938	213955	214009	211726	198037	194732	200032	173609	184611	197910	258423	249717	245319	238258	234325	232195	240079	222567	237497	254570	245263	236522	303031
Com_16801_pos	4-Hydroxy-2-Oxoglutaric Acid	Organic acids and derivatives	4-Hydroxy-2-oxoglutarate; 4-Hydroxy-2-oxoglutaric acid	C5H6O6	162.017	0.539	145.013	C01127	map00630 Glyoxylate and dicarboxylate metabolism	HMDB0002070	-	Organic acids and derivatives	Keto acids and derivatives	Gamma-keto acids and derivatives	-	-	-	Full match	No results	Full match	Organic acids and derivatives	Keto acids and derivatives	Gamma-keto acids and derivatives	Gamma-keto acids and derivatives	4.50011e+06	2.67533e+06	2.43414e+06	2.93507e+06	3.56821e+06	3.00429e+06	2.77954e+06	2.41092e+06	2.55128e+06	1.45252e+06	1.74762e+06	771582	4.42659e+06	4.66223e+06	6.08582e+06	4.19684e+06	4.80572e+06	3.55251e+06	5.1388e+06	5.21893e+06	4.59537e+06	2.98963e+06	2.42729e+06	2.91034e+06	3.78487e+06
Com_1684_pos	EMH	Organic acids and derivatives	-	C16H25N5O6S	415.148	4.987	416.155	-	-	-	-	-	-	-	-	-	-	Invalid mass	No results	No results	-	-	-	-	4.53475e+06	4.45654e+06	4.63995e+06	4.51426e+06	4.48093e+06	4.42426e+06	4.1941e+06	4.28757e+06	4.33206e+06	4.97614e+06	4.76584e+06	4.84635e+06	7.61737e+06	8.48322e+06	8.4862e+06	6.87951e+06	6.85596e+06	7.1144e+06	7.30099e+06	7.3205e+06	7.38781e+06	6.87676e+06	6.83045e+06	6.72427e+06	3.12802e+07
Com_16920_pos	Cnidioside A	Polyphenols	-	C17H20O9	390.1	8.086	391.107	-	-	-	-	-	-	-	-	-	-	Invalid mass	No results	No results	-	-	-	-	6.21918e+07	6.57502e+07	6.41656e+07	1.16035e+06	1.02067e+06	958856	4.20175e+06	3.9558e+06	4.63111e+06	2.38833e+06	2.33788e+06	2.36662e+06	4.19265e+06	3.79971e+06	3.87553e+06	8.68204e+06	8.67361e+06	8.95862e+06	1.40292e+07	1.38968e+07	1.51036e+07	1.75406e+08	1.38329e+08	1.91888e+08	1.42636e+06
Com_16926_pos	7-phthalidecarboxylic acid	Polyphenols	4-[(3-methyl-2-butenyl)oxy]-6-methoxy-5-methyl- 7-phthalidecarboxylic acid methyl ester	C16H18O6	306.11	5.409	289.107	-	-	-	-	-	-	-	-	-	-	No results	Full match	Full match	Organoheterocyclic compounds	Benzopyrans	1-benzopyrans	Furanochromones	4.31289e+06	4.63801e+06	5.95029e+06	4.43374e+06	5.41746e+06	4.82757e+06	7.27069e+06	5.38507e+06	5.07617e+06	5.99156e+06	7.20623e+06	7.14003e+06	2.78363e+06	3.29175e+06	3.28794e+06	3.71586e+06	3.86904e+06	4.35997e+06	2.83009e+06	3.76637e+06	3.58788e+06	3.37829e+06	721686	4.27587e+06	1.83391e+06
Com_1693_pos	beta,beta-Dimethylacrylalkannin	Others	-	C21H22O6	370.142	5.774	371.149	-	-	-	-	-	-	-	-	-	-	Full match	No results	Full match	Benzenoids	Naphthalenes	Naphthoquinones	Naphthoquinones	1.97343e+07	1.69069e+07	1.80422e+07	1.90459e+07	1.24351e+07	1.64213e+07	6.44846e+06	2.23376e+07	2.01438e+07	4.313e+07	4.34225e+07	4.33008e+07	4.50091e+07	4.32309e+07	6.91209e+07	4.85029e+07	4.95821e+07	6.39198e+07	5.42493e+07	6.46384e+07	5.19937e+07	5.21901e+07	5.74143e+07	5.52611e+07	4.87862e+07
Com_16931_pos	Maltotetraose	Carbohydrates	Maltotetraose	C24H42O21	688.204	2.077	689.211	C02052	-	HMDB0001296	-	Organic oxygen compounds	Organooxygen compounds	Carbohydrates and carbohydrate conjugates	-	-	-	Invalid mass	No results	No results	Organic oxygen compounds	Organooxygen compounds	Carbohydrates and carbohydrate conjugates	Oligosaccharides	3.2302e+06	2.66666e+06	2.77213e+06	4.47107e+06	3.78998e+06	4.72175e+06	4.39732e+06	4.66252e+06	4.61841e+06	1.0405e+07	1.14545e+07	1.13903e+07	635439	578791	911711	8.54913e+06	8.6118e+06	9.65936e+06	994063	1.21867e+06	728510	515095	518570	516390	1.03941e+07
Com_16935_pos	Salvinorin A	Terpenoid compounds	Salvinorin A	C23H28O8	432.182	7.614	433.19	C20196	-	-	-	-	-	-	-	-	-	Invalid mass	No results	No results	Lipids and lipid-like molecules	Prenol lipids	Terpene lactones	Diterpene lactones	224080	213360	217984	207949	226431	209340	178846	181135	178767	187307	186836	195078	224210	215505	229780	206254	221720	207309	214342	214627	225657	230133	217932	233062	278189
Com_17049_pos	6-Biopterin	Alkaloids and derivatives	-	C9H11N5O3	237.087	5.279	238.094	-	-	HMDB0000468	-	Organoheterocyclic compounds	Pteridines and derivatives	Pterins and derivatives	-	-	-	No results	Full match	Full match	Organoheterocyclic compounds	Pteridines and derivatives	Pterins and derivatives	Biopterins and derivatives	596184	578553	571898	650618	635007	565243	674823	715323	764302	854032	786372	749459	842639	814416	892218	738907	774191	703804	777511	688060	766561	764486	703806	700620	866939
Com_1705_pos	Indole-3-acetamide	Organic acids and derivatives	(Indol-3-yl)acetamide; Indole-3-acetamide	C10H10N2O	174.08	5.788	371.149	C02693	map00380 Tryptophan metabolism	HMDB0029739	-	Organoheterocyclic compounds	Indoles and derivatives	Indoles	-	-	-	Full match	No results	Full match	Organoheterocyclic compounds	Indoles and derivatives	Indoles	3-alkylindoles	1.2857e+07	1.69069e+07	1.17312e+07	1.43223e+07	1.24351e+07	1.64213e+07	6.44846e+06	2.23376e+07	2.01438e+07	2.69545e+07	4.34225e+07	4.33008e+07	4.50091e+07	4.32309e+07	6.91209e+07	4.85029e+07	4.95821e+07	6.39198e+07	5.42493e+07	6.46384e+07	5.19937e+07	3.53476e+07	5.74143e+07	5.52611e+07	4.87862e+07
Com_17061_pos	Mupirocin	Alkaloids and derivatives	Mupirocin	C26H44O9	522.28	6.428	523.287	C11758	-	HMDB0014554	-	Lipids and lipid-like molecules	Fatty Acyls	Fatty acids and conjugates	-	-	-	Invalid mass	No results	No results	Lipids and lipid-like molecules	Fatty Acyls	Fatty acids and conjugates	Medium-chain fatty acids	1.5885e+06	1.53393e+06	1.57339e+06	1.53513e+06	1.49471e+06	1.42556e+06	1.32475e+06	1.25454e+06	1.24436e+06	2.69808e+06	2.39593e+06	2.63128e+06	8.31819e+06	9.20643e+06	1.0175e+07	7.37225e+06	7.45036e+06	7.46884e+06	1.33258e+07	6.51669e+06	9.12096e+06	7.32505e+06	6.48873e+06	7.13615e+06	6.81233e+06
Com_17129_pos	Biochanin A	Flavonoids	Biochanin A	C16H12O5	284.068	5.883	285.075	C00814	map00943 Isoflavonoid biosynthesis;map01061 Biosynthesis of phenylpropanoids;map01110 Biosynthesis of secondary metabolites	HMDB0002338	LMPK12050229	Phenylpropanoids and polyketides	Isoflavonoids	O-methylated isoflavonoids	Polyketides [PK]	Flavonoids [PK12]	Isoflavonoids [PK1205]	Full match	Full match	Full match	Phenylpropanoids and polyketides	Isoflavonoids	O-methylated isoflavonoids	4'-O-methylisoflavones	365303	459165	386095	516838	559826	529698	479553	459466	503045	913558	438414	461919	814743	808880	756477	716240	522369	728513	641540	927521	630740	593208	931842	962621	1.98568e+06
Com_17181_pos	N'-[6-(tert-butyl)thieno[3,2-d]pyrimidin-4-yl]-4-methylbenzohydrazide	Nucleosides,nucleotides,and analogues	-	C18H20N4OS	340.137	4.027	363.126	-	-	-	-	-	-	-	-	-	-	Full match	No results	No results	-	-	-	-	853503	803309	911785	777206	822725	794194	786852	812819	798198	828451	900365	845974	2.00459e+06	1.78024e+06	2.13722e+06	1.71617e+06	1.71798e+06	1.72798e+06	1.27141e+06	1.50592e+06	1.40004e+06	1.15491e+06	1.53893e+06	1.50644e+06	4.52267e+06
Com_1725_pos	3-(3,4,5-trimethoxyphenyl)propanoic acid	Polyphenols	-	C12H16O5	262.082	5.565	263.089	-	-	HMDB0030254	-	Phenylpropanoids and polyketides	Phenylpropanoic acids	-	-	-	-	Invalid mass	No results	No results	-	-	-	-	3.6063e+07	3.83271e+07	4.03485e+07	3.83099e+07	4.0011e+07	4.06826e+07	2.96418e+07	2.92428e+07	3.59383e+07	2.95356e+07	3.80993e+07	3.23003e+07	3.3224e+07	2.55833e+07	3.12469e+07	2.22304e+07	2.3237e+07	2.23122e+07	2.13549e+07	2.22127e+07	2.05095e+07	2.37296e+07	2.26437e+07	1.75315e+07	2.85539e+07
Com_17270_pos	4',7-Dimethoxyisoflavone	Flavonoids	-	C17H14O4	282.089	6.309	283.096	-	-	-	-	-	-	-	-	-	-	No results	Full match	Full match	Phenylpropanoids and polyketides	Isoflavonoids	O-methylated isoflavonoids	7-O-methylisoflavones	390240	422645	455748	400005	389543	370220	358024	357060	348319	438216	466912	458115	420748	423895	422951	388814	385553	373872	381023	391395	391907	393340	385518	375871	419345
Com_1728_pos	Nicotinate ribonucleoside	Nucleosides,nucleotides,and analogues	-	C11H13NO6	255.074	5.133	256.082	-	-	HMDB0006809	-	Organic oxygen compounds	Organooxygen compounds	Carbohydrates and carbohydrate conjugates	-	-	-	Full match	No results	Full match	Organic oxygen compounds	Organooxygen compounds	Carbohydrates and carbohydrate conjugates	Glycosylamines	873069	932511	894285	879603	914813	885901	1.27055e+06	1.32082e+06	1.40462e+06	1.2953e+06	1.29482e+06	1.29405e+06	2.16913e+06	2.05342e+06	1.76227e+06	1.90307e+06	1.47692e+06	1.91105e+06	2.36057e+06	2.09977e+06	987611	2.74505e+06	2.05376e+06	2.34611e+06	4.23849e+07
Com_1730_pos	Dihydrothymine	Nucleosides,nucleotides,and analogues	5,6-Dihydrothymine; Dihydrothymine; 5,6-Dihydro-5-methyluracil	C5H8N2O2	128.058	1.48	295.078	C00906	-	HMDB0000079	-	Organoheterocyclic compounds	Diazines	Pyrimidines and pyrimidine derivatives	-	-	-	Full match	No results	Full match	Organoheterocyclic compounds	Diazines	Pyrimidines and pyrimidine derivatives	Hydropyrimidines	1.04338e+06	1.07037e+06	1.12981e+06	1.01487e+06	1.02359e+06	1.05569e+06	975858	951677	1.04468e+06	659927	666781	649319	2.17151e+07	2.01133e+07	2.05783e+07	1.5433e+07	1.65959e+07	1.61657e+07	1.60773e+07	1.81109e+07	1.75538e+07	1.92224e+07	1.70173e+07	1.9771e+07	9.80261e+07
Com_1737_pos	3-hydroxy-4-methoxy-9H-xanthen-9-one	Polyphenols	-	C14H10O4	110.037	5.27	111.044	-	-	-	-	-	-	-	-	-	-	Invalid mass	No results	No match	-	-	-	-	7.48612e+07	5.10891e+07	9.91791e+07	4.22213e+07	3.62735e+07	7.3656e+07	4.36631e+07	1.04446e+08	9.29527e+07	1.1205e+08	5.23137e+07	4.5779e+07	4.19765e+08	3.94112e+08	5.89073e+07	5.70793e+07	7.93559e+07	1.11641e+08	4.90609e+07	9.4485e+07	9.50009e+07	9.13569e+07	1.21224e+08	9.78691e+07	1.16746e+08
Com_17380_pos	(1E,4Z,6E)-5-hydroxy-1,7-bis(4-hydroxyphenyl)hepta-1,4,6-trien-3-one	Flavonoids	-	C19H16O4	308.105	5.546	309.112	-	-	-	-	-	-	-	-	-	-	Full match	Full match	Full match	-	-	-	-	1.04836e+06	1.36628e+06	1.33845e+06	1.03555e+06	960607	1.15955e+06	1.11489e+06	1.47447e+06	1.18559e+06	1.35342e+06	1.14325e+06	1.40015e+06	775858	679905	830005	738010	569926	564920	661337	593412	644853	651493	971426	1.08089e+06	3.54575e+06
Com_1740_pos	Isoeugenol	Polyphenols	Isoeugenol	C10H12O2	164.084	5.672	165.091	C10469	map00940 Phenylpropanoid biosynthesis	HMDB0005802	-	Benzenoids	Phenols	Methoxyphenols	-	-	-	No results	Full match	Full match	Benzenoids	Phenols	Methoxyphenols	Methoxyphenols	1.84611e+06	5.20756e+06	2.81581e+07	2.75326e+07	2.55571e+07	4.15834e+06	2.94404e+07	2.56673e+07	2.60617e+07	4.73589e+07	4.38506e+07	4.18636e+07	2.55228e+07	3.04875e+07	4.54085e+07	1.88106e+07	2.22578e+07	2.00501e+07	1.9241e+07	1.89484e+07	2.86729e+07	2.02504e+07	1.67402e+07	1.81559e+07	1.64077e+07
Com_17426_pos	Coumarin 151	Polyphenols	3-(4-Chlorophenyl)-2H-1-benzopyran-2-one; 3-(p-Chlorophenyl)coumarin	C10H6F3NO2	229.035	5.209	230.042	C15189	-	HMDB0250491	-	Phenylpropanoids and polyketides	Coumarins and derivatives	-	-	-	-	No results	Full match	Full match	Phenylpropanoids and polyketides	Coumarins and derivatives	Not available	Coumarins and derivatives	1.35452e+06	1.08648e+07	7.99972e+06	1.10747e+07	1.59316e+06	1.54828e+06	2.03664e+06	2.09611e+06	2.19993e+06	2.30855e+06	2.24688e+06	2.24203e+06	3.38155e+06	3.31833e+06	3.49467e+06	2.98061e+06	2.96297e+06	2.96033e+06	3.30791e+06	3.28868e+06	3.35999e+06	3.07947e+06	3.21661e+06	3.00329e+06	2.98578e+06
Com_1746_pos	1,2,3,6,7-Pentamethoxyxanthone	Flavonoids	-	C18H18O7	346.105	5.436	347.112	-	-	-	-	-	-	-	-	-	-	Full match	No results	Full match	-	-	-	-	1.10131e+07	1.15636e+07	1.18665e+07	8.45847e+06	1.68715e+07	1.228e+07	2.98394e+07	2.82078e+07	1.43125e+07	4.30479e+07	6.22791e+07	4.35762e+07	1.51108e+07	4.51355e+06	1.62192e+07	3.62237e+07	3.75763e+07	2.7675e+07	1.78723e+07	4.08344e+07	6.09649e+06	5.80037e+07	5.93155e+07	6.06173e+07	1.59403e+07
Com_1749_pos	N-[2-(6-amino-9H-purin-9-yl)ethyl]-N-(2-furylmethyl)amine	Heterocyclic compounds	-	C12H14N6O	258.122	3.546	259.129	-	-	-	-	-	-	-	-	-	-	Full match	No results	No results	-	-	-	-	1.24842e+06	1.25274e+06	1.20873e+06	1.24021e+06	1.23494e+06	1.21645e+06	1.45352e+06	1.98147e+06	1.98322e+06	1.05735e+07	1.16777e+07	1.17397e+07	869668	844278	835658	875694	876596	897241	1.18312e+06	1.46881e+06	1.20558e+06	2.72841e+06	2.69696e+06	2.68839e+06	6.40414e+07
Com_17525_pos	(6E)-7-(2H-1,3-benzodioxol-5-yl)-1-(piperidin-1-yl)hept-6-en-1-one	Heterocyclic compounds	-	C19H25NO3	337.163	10.037	338.171	-	-	-	-	-	-	-	-	-	-	Invalid mass	No results	No results	-	-	-	-	169599	163465	166710	162673	158195	196195	152814	197253	149869	120226	130102	154910	196996	185390	190087	179253	185710	170021	173056	163710	166859	179876	183503	193257	294127
Com_1753_pos	4-Methylcatechol	Polyphenols	4-Methylcatechol; 3,4-Dihydroxytoluene; 1,2-Dihydroxy-4-methylbenzene; 4-Methyl-1,2-benzenediol	C7H8O2	124.053	5.058	107.05	C06730	map00622 Xylene degradation;map00623 Toluene degradation;map00626 Naphthalene degradation;map01100 Metabolic pathways;map01120 Microbial metabolism in diverse environments;map01220 Degradation of aromatic compounds	HMDB0000873	-	Benzenoids	Phenols	Benzenediols	-	-	-	No results	Full match	Full match	Benzenoids	Phenols	Benzenediols	Catechols	1.19534e+08	1.26101e+08	1.27497e+08	1.19197e+08	1.21928e+08	1.10346e+08	1.16309e+08	1.19334e+08	1.35848e+08	1.44728e+08	1.54459e+08	1.38055e+08	8.61506e+07	9.69108e+07	6.3311e+07	7.4997e+07	5.36147e+07	1.22479e+08	6.61404e+07	6.66324e+07	6.39526e+07	6.31464e+07	5.72127e+07	6.4467e+07	4.76127e+07
Com_17573_pos	methyl 1-isopropyl-1H-1,2,3-benzotriazole-5-carboxylate	Organic acids and derivatives	-	C11H13N3O2	257.061	1.7	258.068	-	-	-	-	-	-	-	-	-	-	Invalid mass	No results	No results	-	-	-	-	1.31219e+06	1.3044e+06	1.46649e+06	1.23694e+06	1.21597e+06	1.20139e+06	1.23416e+06	1.20148e+06	1.23103e+06	1.05013e+06	949465	1.08271e+06	2.97171e+06	3.5074e+06	3.74255e+06	1.96245e+06	1.35544e+06	1.05692e+06	1.95702e+06	2.64632e+06	2.12337e+06	4.38192e+06	5.26445e+06	4.58069e+06	2.52656e+06
Com_17663_pos	Xanthopterin Hydrate	Terpenoid compounds	-	C6H7N5O3	197.054	1.13	198.061	-	-	-	-	-	-	-	-	-	-	No results	Full match	Full match	Organoheterocyclic compounds	Pteridines and derivatives	Pterins and derivatives	Pterins and derivatives	1.55049e+06	1.9705e+06	1.7132e+06	1.76262e+06	1.73877e+06	1.97986e+06	1.68014e+06	1.70215e+06	1.95062e+06	2.0001e+06	5.52389e+06	6.06307e+06	979156	1.65333e+06	1.31719e+06	1.24397e+06	1.1063e+06	879141	1.14354e+06	1.38419e+06	1.36421e+06	1.19313e+06	972698	782792	7.6608e+06
Com_17672_pos	2-hydroxy-6-[(8Z,11Z)-pentadeca-8,11,14-trien-1-yl]benzoic acid	Polyphenols	-	C22H30O3	359.244	7.025	360.251	-	-	-	-	-	-	-	-	-	-	Invalid mass	No results	No results	-	-	-	-	3.67899e+06	3.42785e+06	3.94566e+06	2.55497e+06	2.49484e+06	2.64174e+06	2.03787e+06	1.7708e+06	1.95288e+06	1.31886e+06	1.11684e+06	1.03149e+06	326003	294469	323846	294257	299599	297230	317158	339775	330963	390016	362191	376268	570502
Com_17691_pos	Theophylline-7-acetic acid	Alkaloids and derivatives	-	C9H10N4O4	238.071	5.093	239.078	-	-	HMDB0247895	-	Organoheterocyclic compounds	Imidazopyrimidines	Purines and purine derivatives	-	-	-	No results	Full match	Full match	Organoheterocyclic compounds	Imidazopyrimidines	Purines and purine derivatives	Xanthines	599172	600095	596061	624238	601823	575692	597075	616379	578309	599942	623366	559438	447371	437826	793143	622130	559868	352761	438103	354070	395128	376271	515376	378130	774952
Com_1770_pos	13,14-dihydro-15-keto-tetranor Prostaglandin D2	Lipids and lipid-like molecules	-	C16H26O5	280.165	6.67	281.172	-	-	-	-	-	-	-	-	-	-	Invalid mass	No results	No results	Organic oxygen compounds	Organooxygen compounds	Alcohols and polyols	Cyclopentanols	6.36832e+06	6.52034e+06	6.2081e+06	4.19141e+06	5.63378e+06	9.85372e+06	5.74456e+06	5.25188e+06	4.95546e+06	6.47098e+06	6.28493e+06	6.06276e+06	9.56496e+06	4.76217e+06	9.81528e+06	3.73587e+06	3.82823e+06	4.13761e+06	3.81299e+06	3.45292e+06	8.14582e+06	4.51641e+06	5.0228e+06	4.40816e+06	7.46915e+06
Com_1771_pos	3-oxoindane-1-carboxylic acid	Organic acids and derivatives	-	C10H8O3	176.048	5.665	177.055	-	-	-	-	-	-	-	-	-	-	Full match	Full match	Full match	-	-	-	-	4.01699e+07	3.76036e+07	4.20509e+07	4.13716e+07	3.95105e+07	4.19818e+07	4.31552e+07	4.89898e+07	4.33645e+07	9.50249e+07	9.04202e+07	7.41683e+07	5.59026e+07	4.81538e+07	4.0447e+07	3.73874e+07	3.44441e+07	3.29065e+07	2.98688e+07	3.0272e+07	2.95027e+07	2.76801e+07	2.64679e+07	2.46634e+07	7.27159e+07
Com_1778_pos	Albiflorin	Flavonoids	Albiflorin	C23H28O11	480.161	5.251	481.168	C17457	-	HMDB0248116	-	Lipids and lipid-like molecules	Prenol lipids	Terpene glycosides	-	-	-	No results	Full match	Full match	Lipids and lipid-like molecules	Prenol lipids	Terpene glycosides	Terpene glycosides	1.35065e+06	1.77134e+06	1.13605e+06	1.61673e+06	1.2806e+06	1.48167e+06	2.16849e+06	2.01546e+06	1.87655e+06	1.23738e+06	1.44161e+06	901598	1.87091e+06	2.60559e+06	2.57163e+06	1.94375e+06	2.16654e+06	1.86153e+06	3.65915e+06	2.28035e+06	2.67302e+06	2.40271e+06	2.52647e+06	3.41029e+06	4.12816e+06
Com_17796_pos	3,4,10,11-tetramethoxy-7,8,12b,13-tetrahydro-5H-6-azatetraphene	Heterocyclic compounds	-	C21H25NO4	355.174	4.668	356.181	-	-	-	-	-	-	-	-	-	-	Invalid mass	No results	No results	-	-	-	-	489309	510206	517540	504347	502408	494597	427786	476377	490036	562626	589218	544378	303953	301053	298646	290893	282678	292064	290708	284276	299660	309922	317727	302909	3.54838e+06
Com_17816_pos	4-(3-methoxy-5,6-dihydrobenzo[c]acridin-7-yl)morpholine	Heterocyclic compounds	-	C22H22N2O2	692.33	9.051	347.172	-	-	-	-	-	-	-	-	-	-	Invalid mass	No results	No results	-	-	-	-	201995	207529	208277	202538	204830	198438	189135	189678	195045	165972	179085	183600	1.12382e+06	1.49835e+06	1.605e+06	759676	837634	682135	239502	226192	342497	239594	225989	236567	2.89181e+06
Com_17832_pos	ethyl 3-[2-(tert-butyl)-4-(1,3-thiazol-2-yl)phenyl]-2-cyanoacrylate	Lipids and lipid-like molecules	-	C19H20N2O2S	340.126	4.026	341.133	-	-	-	-	-	-	-	-	-	-	Invalid mass	No results	No results	-	-	-	-	679242	639296	725624	618522	654748	632042	626199	646864	635228	659305	716536	673250	2.21227e+06	2.20363e+06	2.87009e+06	2.71197e+06	2.71739e+06	3.07889e+06	2.73839e+06	2.81377e+06	2.72274e+06	2.11527e+06	2.49722e+06	2.41491e+06	4.63078e+06
Com_1787_pos	methyl 2,5-dimethyl-1H-pyrrole-3-carboxylate	Terpenoid compounds	-	C8H11NO2	171.09	4.934	154.086	-	-	-	-	-	-	-	-	-	-	Invalid mass	No results	No results	-	-	-	-	1.02196e+07	9.27904e+06	9.14885e+06	9.92293e+06	8.40334e+06	8.05498e+06	8.74795e+06	7.62586e+06	142712	7.49741e+06	8.80247e+06	7.83834e+06	1.40298e+07	1.76517e+07	1.61818e+07	1.40107e+07	1.48746e+07	2.56139e+07	1.19562e+07	1.54788e+07	1.22304e+07	1.08097e+07	1.94927e+07	1.4929e+07	7.81808e+07
Com_17928_pos	2-[(3S)-1-Benzyl-3-pyrrolidinyl]-5-(trifluoromethyl)-1H-benzimidazole	Heterocyclic compounds	-	C19H18F3N3	367.125	5.11	390.114	-	-	-	-	-	-	-	-	-	-	Invalid mass	No results	No results	Organoheterocyclic compounds	Benzimidazoles	Not available	Benzimidazoles	1.24364e+06	1.65296e+06	1.72629e+06	1.4948e+06	1.83133e+06	1.9505e+06	735324	863324	507117	368969	362767	350967	392681	292989	274260	241614	244129	250032	237630	238731	249892	241627	234001	238646	330432
Com_1793_pos	Perillene	Terpenoid compounds	-	C10H14O	150.105	6.06	151.112	-	-	-	-	-	-	-	-	-	-	No results	Full match	Full match	-	-	-	-	1.98894e+07	1.15117e+07	2.10814e+07	2.15024e+07	2.21287e+07	2.08374e+07	2.20021e+07	2.29269e+07	1.30271e+07	1.63511e+07	5.30319e+07	1.37159e+07	2.5176e+07	2.36338e+07	2.6706e+07	2.28715e+07	6.14345e+07	3.60208e+07	3.96059e+07	4.35782e+07	4.39764e+07	4.5506e+07	2.36956e+07	2.27669e+07	2.8993e+07
Com_17943_pos	3-Butylidenephthalide	Polyphenols	-	C12H12O2	188.084	6.108	189.092	-	-	HMDB0032061	-	Organoheterocyclic compounds	Isocoumarans	Isobenzofuranones	-	-	-	No results	Full match	Full match	Organoheterocyclic compounds	Isocoumarans	Isobenzofuranones	Isobenzofuranones	2.70894e+06	1.95255e+06	2.05082e+06	1.87517e+06	2.12367e+06	2.11676e+06	2.23316e+06	2.03297e+06	1.64495e+06	2.95518e+06	2.67117e+06	2.51067e+06	4.39931e+06	4.46407e+06	5.01491e+06	4.28393e+06	3.74355e+06	3.80527e+06	4.24702e+06	3.81649e+06	3.56056e+06	3.84494e+06	4.84586e+06	6.05747e+06	1.35797e+07
Com_1798_pos	Protocatechuic acid	Polyphenols	3,4-Dihydroxybenzoate; 3,4-Dihydroxybenzoic acid; Protocatechuate; Protocatechuic acid	C7H6O4	154.027	5.624	155.034	C00230	map00362 Benzoate degradation;map00400 Phenylalanine, tyrosine and tryptophan biosynthesis;map00623 Toluene degradation;map00624 Polycyclic aromatic hydrocarbon degradation;map00627 Aminobenzoate degradation;map01061 Biosynthesis of phenylpropanoids;map01100 Metabolic pathways;map01110 Biosynthesis of secondary metabolites;map01120 Microbial metabolism in diverse environments;map01130 Biosynthesi…	HMDB0001856	-	Benzenoids	Benzene and substituted derivatives	Benzoic acids and derivatives	-	-	-	No results	Full match	Full match	Benzenoids	Benzene and substituted derivatives	Benzoic acids and derivatives	Hydroxybenzoic acid derivatives	2.42177e+07	2.14611e+07	2.20734e+07	3.48111e+07	3.29234e+07	3.42151e+07	3.34288e+07	3.56329e+07	3.74693e+07	4.17437e+07	4.28985e+07	3.99945e+07	1.85502e+07	2.2056e+07	1.9684e+07	2.28487e+07	2.30697e+07	2.21801e+07	1.8263e+07	1.83068e+07	1.6372e+07	1.5431e+07	1.4897e+07	1.52852e+07	2.32885e+07
Com_18070_pos	Atractylenolide I	Terpenoid compounds	Atractylenolide I	C15H18O2	230.131	5.778	231.138	C17885	-	HMDB0248706	-	Organoheterocyclic compounds	Naphthofurans	-	-	-	-	No results	Full match	Full match	Lipids and lipid-like molecules	Prenol lipids	Terpene lactones	Eudesmanolides, secoeudesmanolides, and derivatives	870076	837571	856306	825506	781677	806263	739802	768861	733359	985541	1.04381e+06	1.00096e+06	1.1798e+06	1.17495e+06	1.18545e+06	959936	1.07412e+06	1.02146e+06	822493	768154	776022	726997	763963	767162	1.70265e+06
Com_18074_pos	N-(1-benzyl-4-piperidinyl)-4-(1H-pyrazol-1-yl)benzamide	Heterocyclic compounds	-	C22H24N4O	400.188	6.222	383.185	-	-	-	-	-	-	-	-	-	-	Invalid mass	No results	No match	-	-	-	-	871840	870438	919415	863801	857722	810917	773677	775390	773331	2.05634e+06	2.24768e+06	1.89983e+06	949939	913425	946112	832400	829730	844698	778579	791751	826773	819794	813347	841233	1.40909e+06
Com_18206_pos	Silychristin	Flavonoids	Silychristin	C25H22O10	482.123	5.328	483.13	C08717	-	HMDB0033953	-	Phenylpropanoids and polyketides	2-arylbenzofuran flavonoids	-	-	-	-	No results	Full match	Full match	-	-	-	-	1.13589e+06	1.10252e+06	1.18864e+06	1.04472e+06	1.00977e+06	1.05941e+06	1.26176e+06	1.27177e+06	1.29846e+06	1.29129e+06	1.30497e+06	1.16926e+06	1.56846e+06	1.51553e+06	1.48232e+06	1.148e+06	1.26408e+06	1.26125e+06	1.75937e+06	1.33028e+06	1.35057e+06	2.54962e+06	1.13755e+06	1.10321e+06	592459
Com_18217_pos	Combretastatin A4	Polyphenols	Combretastatin A-4; Combretastatin A4	C18H20O5	316.131	5.367	317.139	C20268	-	HMDB0250413	-	Phenylpropanoids and polyketides	Stilbenes	-	-	-	-	No results	Full match	Full match	Phenylpropanoids and polyketides	Stilbenes	Not available	Stilbenes	1.21061e+06	1.25825e+06	1.27255e+06	1.17459e+06	1.10537e+06	1.1291e+06	1.34476e+06	1.35543e+06	1.41682e+06	1.34545e+06	1.39081e+06	1.265e+06	1.67163e+06	1.61522e+06	1.65175e+06	1.25256e+06	1.34723e+06	1.37807e+06	1.05608e+06	985178	963273	934134	962648	948419	2.96136e+06
Com_18228_pos	Euphorbia factor L1	Terpenoid compounds	-	C32H40O8	552.271	8.529	553.278	-	-	-	-	-	-	-	-	-	-	Full match	No results	Full match	Lipids and lipid-like molecules	Prenol lipids	Diterpenoids	Diterpenoids	238800	228452	230152	227678	221923	231599	204888	203948	214284	197561	214011	216275	1.06185e+07	1.08251e+07	1.02771e+07	1.18042e+06	1.30394e+06	1.24039e+06	290954	315182	252509	274118	262057	265835	3.60373e+06
Com_18296_pos	Nitidine	Alkaloids and derivatives	Nitidine	C21H18NO4	348.125	1.56	349.132	C09595	-	-	-	-	-	-	-	-	-	Full match	No results	Full match	Organoheterocyclic compounds	Quinolines and derivatives	Benzoquinolines	Phenanthridines and derivatives	2.08383e+06	2.17253e+06	2.16586e+06	2.02091e+06	2.08758e+06	2.05644e+06	1.83737e+06	1.86071e+06	1.92248e+06	924473	1.45823e+06	1.41583e+06	8.62366e+06	9.37472e+06	1.0462e+07	2.19911e+06	2.49409e+06	2.24474e+06	1.05919e+07	9.28211e+06	1.08638e+07	2.07059e+07	1.9343e+07	1.86379e+07	2.57451e+06
Com_18331_pos	D-glutamine	Amino acids and their derivatives	D-Glutamine; D-2-Aminoglutaramic acid	C5H10N2O3	146.069	1.704	147.077	C00819	map00471 D-Glutamine and D-glutamate metabolism;map01100 Metabolic pathways	HMDB0003423	-	Organic acids and derivatives	Carboxylic acids and derivatives	Amino acids, peptides, and analogues	-	-	-	Full match	No results	Full match	Organic acids and derivatives	Carboxylic acids and derivatives	Amino acids, peptides, and analogues	D-alpha-amino acids	1.24093e+06	1.3702e+06	1.36993e+06	943082	1.45051e+06	1.50776e+06	1.25945e+06	1.46864e+06	2.68555e+06	1.45505e+06	1.45998e+06	1.24637e+06	631414	615020	686407	526469	527814	611833	572562	569538	615994	592605	616670	625729	513247
Com_18355_pos	Vardenafil N-oxide	Polyphenols	-	C23H32N6O5S	482.232	5.877	483.238	-	-	-	-	-	-	-	-	-	-	Invalid mass	No results	No results	Benzenoids	Benzene and substituted derivatives	Benzenesulfonamides	Benzenesulfonamides	460452	490773	488095	637679	690718	653545	591676	566893	620660	535336	551787	569919	1.07617e+06	757491	1.71902e+06	688829	1.14622e+06	1.22846e+06	1.89064e+06	2.05761e+06	1.81912e+06	1.30206e+06	1.44648e+06	1.23496e+06	409377
Com_18365_pos	DHZROG	Flavonoids	-	C21H33N5O10	515.224	5.117	538.213	-	-	-	-	-	-	-	-	-	-	No results	Full match	Full match	-	-	-	-	705689	753735	756531	710970	739429	716060	874491	961102	823701	943706	913811	937727	3.23322e+06	2.71419e+06	3.50308e+06	2.07011e+06	2.25544e+06	2.27507e+06	1.04418e+06	1.32445e+06	1.15379e+06	1.16933e+06	1.16599e+06	1.24135e+06	1.80027e+06
Com_18391_pos	Natamycin	Heterocyclic compounds	Natamycin; Pimaricin	C33H47NO13	1330.59	6.891	666.304	C08073	map01052 Type I polyketide structures	HMDB0014964	-	Organic oxygen compounds	Organooxygen compounds	Carbohydrates and carbohydrate conjugates	-	-	-	Invalid mass	No results	No results	Organic oxygen compounds	Organooxygen compounds	Carbohydrates and carbohydrate conjugates	Aminoglycosides	286096	291937	304456	295590	288607	277654	248510	260651	264140	305618	313397	307603	3.19257e+06	3.32928e+06	4.03194e+06	2.74328e+06	3.07937e+06	3.19097e+06	2.68915e+06	3.09359e+06	2.58049e+06	2.04011e+06	1.83211e+06	2.20011e+06	422487
Com_1850_pos	1-(2,4-difluorobenzoyl)-4-piperidinecarboxylic acid	Organic acids and derivatives	-	C13H13F2NO3	269.088	2.791	270.095	-	-	-	-	-	-	-	-	-	-	Invalid mass	No results	No results	-	-	-	-	1.06078e+06	1.05551e+06	1.05051e+06	1.01712e+06	1.03098e+06	995644	960315	981990	1.01142e+06	921861	970549	1.0097e+06	3.00918e+07	3.06309e+07	3.09934e+07	4.47488e+07	4.89211e+07	4.51126e+07	4.81772e+07	4.70837e+07	4.87748e+07	4.84979e+07	4.46821e+07	4.54399e+07	1.85489e+08
Com_18511_pos	Dehydrodiisoeugenol	Polyphenols	-	C20H22O4	326.152	5.268	327.159	-	-	HMDB0250949	-	Phenylpropanoids and polyketides	2-arylbenzofuran flavonoids	-	-	-	-	Full match	No results	Full match	Phenylpropanoids and polyketides	2-arylbenzofuran flavonoids	Not available	2-arylbenzofuran flavonoids	1.9455e+06	1.9541e+06	1.65858e+06	1.62194e+06	2.11368e+06	2.12491e+06	1.79178e+06	1.61648e+06	1.80957e+06	1.73067e+06	1.7141e+06	2.46072e+06	427600	413278	452759	374960	392865	357147	394550	349158	388993	387941	357148	355532	219280
Com_18513_pos	Hederagenin	Terpenoid compounds	-	C30H48O4	472.356	6.167	455.352	-	-	HMDB0253065	-	Lipids and lipid-like molecules	Prenol lipids	Triterpenoids	-	-	-	No results	Full match	Full match	Lipids and lipid-like molecules	Prenol lipids	Triterpenoids	Triterpenoids	511486	529821	517740	504236	499599	485575	429329	424756	456327	581871	591720	564369	6.10117e+06	5.58351e+06	5.61179e+06	4.21337e+06	4.64007e+06	4.76949e+06	5.13556e+06	4.53593e+06	4.5457e+06	3.2919e+06	3.37023e+06	3.30118e+06	834258
Com_18520_pos	Myricetin 3-O-galactoside	Flavonoids	-	C21H20O13	480.09	5.842	481.097	-	-	HMDB0034358	-	Phenylpropanoids and polyketides	Flavonoids	Flavonoid glycosides	-	-	-	Full match	No results	Full match	Phenylpropanoids and polyketides	Flavonoids	Flavonoid glycosides	Flavonoid-3-O-glycosides	508589	504923	512268	627503	679695	643115	565613	542036	610756	576527	594430	590595	632574	598212	713869	677836	681754	707852	2.89525e+06	2.89279e+06	3.87645e+06	2.41513e+06	2.22081e+06	2.37718e+06	670523
Com_18549_pos	17beta-Trenbolone	Lipids and lipid-like molecules	-	C18H22O2	270.16	6.948	271.167	-	-	-	-	-	-	-	-	-	-	Invalid mass	No results	No results	-	-	-	-	5.15934e+06	5.06753e+06	1.76986e+06	9.30543e+06	3.46728e+06	9.02818e+06	8.34261e+06	8.78504e+06	9.08595e+06	419999	455590	433738	1.92861e+06	1.76499e+06	1.698e+06	4.58055e+06	3.62834e+06	3.982e+06	3.56979e+06	2.74046e+06	3.52628e+06	2.55408e+06	2.52623e+06	2.50947e+06	1.87676e+06
Com_18554_pos	N2-ethyl-N4-isopropyl-6-(methylthio)-1,3,5-triazine-2,4-diamine	Heterocyclic compounds	-	C9H17N5S	227.122	5.557	228.129	-	-	-	-	-	-	-	-	-	-	Invalid mass	No results	No results	-	-	-	-	1.24921e+07	1.37232e+07	1.17448e+07	1.15906e+07	9.72782e+06	1.24183e+07	1.12259e+07	9.35597e+06	1.12072e+07	9.54041e+06	9.79669e+06	9.53116e+06	7.98034e+06	7.70036e+06	7.50905e+06	7.60823e+06	6.21687e+06	5.12229e+06	8.14783e+06	6.32103e+06	7.12649e+06	8.05512e+06	7.51338e+06	6.62584e+06	4.93413e+06
Com_18762_pos	Securinine	Alkaloids and derivatives	Securinine	C13H15NO2	217.11	5.906	218.117	C10614	-	-	-	-	-	-	-	-	-	No results	Full match	Full match	Organoheterocyclic compounds	Indolizidines	Not available	Indolizidines	507787	533265	523009	714728	676658	638519	669402	641363	555001	605660	655348	644787	633124	611338	659581	734265	701006	679451	651134	564587	623366	563188	567953	540120	950208
Com_18889_pos	Ethyl protocatechuate	Polyphenols	-	C9H10O4	182.062	1.43	183.069	-	-	HMDB0252031	-	Benzenoids	Benzene and substituted derivatives	Benzoic acids and derivatives	-	-	-	Invalid mass	No results	No results	Benzenoids	Benzene and substituted derivatives	Benzoic acids and derivatives	p-Hydroxybenzoic acid alkyl esters	753140	732390	790886	703886	735823	716675	676332	652253	719896	388819	401906	369893	787000	1.98985e+06	783344	724638	713158	735279	791868	788789	723536	891248	836332	1.56442e+06	882620
Com_18895_pos	Myrislignan	Polyphenols	-	C21H26O6	374.174	5.891	749.356	-	-	-	-	-	-	-	-	-	-	Full match	No results	Full match	Lignans, neolignans and related compounds	Not available	Not available	Lignans, neolignans and related compounds	672810	717116	713202	931774	1.00927e+06	954957	864555	828341	906907	2.67318e+06	2.0727e+06	2.09321e+06	4.62785e+06	5.45323e+06	4.82993e+06	3.90365e+06	3.55943e+06	3.20644e+06	1.78673e+06	5.41485e+06	1.29473e+06	3.68059e+06	3.58392e+06	3.5161e+06	6.95598e+06
Com_18934_pos	Poricoic acid A	Polyphenols	-	C31H46O5	498.334	7.469	499.342	-	-	-	-	-	-	-	-	-	-	No results	Full match	Full match	Lipids and lipid-like molecules	Prenol lipids	Triterpenoids	Triterpenoids	337668	356334	350020	323517	330533	321131	288956	282123	290711	232623	240879	253031	3.19329e+06	3.38092e+06	3.33584e+06	2.59926e+06	2.41121e+06	2.36007e+06	2.23316e+06	2.28376e+06	2.25801e+06	2.09604e+06	1.79987e+06	1.65559e+06	974123
Com_18950_pos	2-(14,15-Epoxyeicosatrienoyl) glycerol	Lipids and lipid-like molecules	-	C23H38O5	394.27	8.089	395.277	-	-	HMDB0013651	-	Lipids and lipid-like molecules	Glycerolipids	Monoradylglycerols	-	-	-	Invalid mass	No results	No results	Lipids and lipid-like molecules	Glycerolipids	Monoradylglycerols	2-monoacylglycerols	739035	797110	697825	1.46823e+06	1.53611e+06	1.5695e+06	1.13636e+06	1.30994e+06	1.33615e+06	697329	511891	716293	1.03506e+06	960791	925217	2.58242e+06	2.71345e+06	2.4771e+06	1.62727e+06	1.7655e+06	1.84664e+06	2.33284e+06	2.06986e+06	2.45034e+06	927513
Com_18951_pos	Lobetyolin	Polyphenols	-	C20H28O8	396.178	6.347	419.167	-	-	HMDB0254141	-	Lipids and lipid-like molecules	Fatty Acyls	Fatty acyl glycosides	-	-	-	Full match	No results	Full match	Lipids and lipid-like molecules	Fatty Acyls	Fatty acyl glycosides	Fatty acyl glycosides of mono- and disaccharides	1.84303e+06	2.00575e+06	1.99969e+06	2.23489e+06	1.97838e+06	2.06005e+06	2.22825e+06	1.99697e+06	2.18384e+06	1.01458e+06	688366	946487	4.00455e+06	6.09811e+06	5.24895e+06	4.54033e+06	4.12548e+06	4.47824e+06	4.44164e+06	5.14108e+06	6.23174e+06	5.61089e+06	5.73473e+06	5.25937e+06	3.17487e+06
Com_18968_pos	Decursinol	Polyphenols	Decursinol	C14H14O4	246.089	5.003	247.097	C09259	-	HMDB0040670	-	Phenylpropanoids and polyketides	Coumarins and derivatives	Pyranocoumarins	-	-	-	No results	Full match	Full match	Phenylpropanoids and polyketides	Coumarins and derivatives	Pyranocoumarins	Linear pyranocoumarins	1.80464e+06	2.1905e+06	1.5868e+06	1.19667e+06	1.73864e+06	1.45791e+06	1.03209e+06	1.47697e+06	1.63363e+06	2.30345e+06	2.51872e+06	1.84953e+06	873077	933908	974856	780358	731052	718877	721102	743267	775101	731951	712719	713302	1.26735e+06
Com_18977_pos	diethyl 3-amino-6-methylthieno[2,3-b]pyridine-2,5-dicarboxylate	Organic acids and derivatives	-	C14H16N2O4S	308.079	5.947	309.086	-	-	-	-	-	-	-	-	-	-	Invalid mass	No results	No results	-	-	-	-	747504	755092	760434	800725	740532	719893	943402	733415	811297	1.70644e+06	2.50404e+06	2.26119e+06	2.21922e+06	2.09002e+06	1.95653e+06	1.89134e+06	1.40498e+06	1.65421e+06	2.2369e+06	2.30339e+06	2.18126e+06	1.29055e+06	1.80453e+06	912795	695812
Com_190_pos	N,N-Bis(2-hydroxyethyl)formamide	Others	-	C5H11NO3	133.074	1.336	134.081	-	-	-	-	-	-	-	-	-	-	Full match	No results	Full match	-	-	-	-	7.38069e+08	7.48963e+08	7.74951e+08	7.45041e+08	7.39854e+08	7.37731e+08	6.92917e+08	6.92332e+08	7.42559e+08	5.40714e+08	5.26912e+08	5.34259e+08	1.13458e+09	1.17584e+09	1.2008e+09	9.02981e+08	9.31948e+08	8.91008e+08	5.78113e+08	5.86625e+08	5.69033e+08	6.28081e+08	6.1051e+08	6.18595e+08	1.39407e+08
Com_1908_pos	4-[8-chloro-2-(trifluoromethyl)-4-quinolyl]morpholine	Heterocyclic compounds	-	C14H12ClF3N2O	316.057	4.991	317.065	-	-	-	-	-	-	-	-	-	-	Full match	No results	No match	-	-	-	-	3.01221e+06	2.96026e+06	3.09028e+06	3.32686e+06	2.97646e+06	2.93881e+06	5.52249e+06	5.05744e+06	6.67921e+06	4.41869e+06	9.37922e+06	1.48227e+06	3.94915e+07	4.24988e+07	2.42618e+07	1.9084e+07	1.99902e+07	1.86247e+07	1.97646e+07	2.13991e+07	2.09461e+07	1.93974e+07	1.72101e+07	1.90581e+07	2.83058e+06
Com_1922_pos	SDMA	Amino acids and their derivatives	-	C8H18N4O2	202.143	1.43	203.15	-	-	HMDB0003334	-	Organic acids and derivatives	Carboxylic acids and derivatives	Amino acids, peptides, and analogues	-	-	-	Full match	No results	Full match	Organic acids and derivatives	Carboxylic acids and derivatives	Amino acids, peptides, and analogues	Arginine and derivatives	6.04381e+06	8.39445e+06	8.70889e+06	6.90549e+06	7.08256e+06	6.363e+06	6.45084e+06	7.53323e+06	6.51233e+06	7.7347e+06	6.6191e+06	7.87516e+06	6.67156e+06	6.62436e+06	7.85444e+06	1.68357e+06	1.49409e+06	1.08467e+06	7.72183e+06	8.00275e+06	7.36233e+06	1.65819e+07	1.60765e+07	1.61611e+07	1.22082e+06
Com_19243_pos	3-{[2,6-dinitro-4-(trifluoromethyl)phenyl]thio}imidazo[1,5-a]pyridine	Heterocyclic compounds	-	C14H7F3N4O4S	402.02	5.678	385.016	-	-	-	-	-	-	-	-	-	-	Invalid mass	No results	No results	-	-	-	-	3.34065e+06	2.91018e+06	3.91562e+06	1.3768e+06	1.15057e+06	1.47799e+06	1.04235e+06	878069	966739	939081	981090	996057	783738	808824	835328	713052	699413	700141	607418	578959	595166	561825	561185	563274	752374
Com_19287_pos	Phe-Pro	Amino acids and their derivatives	-	C14H18N2O3	262.132	5.838	263.14	-	-	HMDB0011177	-	Organic acids and derivatives	Carboxylic acids and derivatives	Amino acids, peptides, and analogues	-	-	-	Full match	No results	Full match	Organic acids and derivatives	Carboxylic acids and derivatives	Amino acids, peptides, and analogues	Dipeptides	233963	239241	242721	283384	278244	263233	211090	236299	242195	273168	270556	274706	299724	281242	316503	311018	323026	335392	267172	273416	264467	240649	259520	246412	313600
Com_19301_pos	8-iso Prostaglandin A2	Lipids and lipid-like molecules	-	C20H30O4	356.194	7.059	357.201	-	-	-	-	-	-	-	-	-	-	Invalid mass	No results	No results	Lipids and lipid-like molecules	Fatty Acyls	Eicosanoids	Prostaglandins and related compounds	2.98136e+06	3.48562e+06	3.98189e+06	4.28093e+06	4.37308e+06	3.1909e+06	2.82654e+06	3.4824e+06	2.68177e+06	358641	366010	380008	394437	358791	384927	662774	627866	830410	379917	411100	386266	570191	438222	455254	1.22131e+06
Com_19305_pos	3-Furoic acid	Polyphenols	-	C5H4O3	112.016	6.979	113.024	-	-	HMDB0000444	-	Organoheterocyclic compounds	Furans	Furoic acid and derivatives	-	-	-	No results	Full match	Full match	Organoheterocyclic compounds	Furans	Furoic acid and derivatives	Furoic acids	2.11777e+08	2.15405e+08	2.06322e+08	2.13718e+08	2.15848e+08	2.15744e+08	2.00525e+08	2.01014e+08	2.10568e+08	1.68508e+08	1.69292e+08	1.69166e+08	2.9065e+08	2.8495e+08	2.78445e+08	3.34928e+08	3.53076e+08	3.68515e+08	2.89549e+08	2.7202e+08	2.61855e+08	2.69792e+08	2.54137e+08	2.51353e+08	3.30691e+08
Com_1932_pos	(-)-Norepinephrine N-hexoside	Amino acids and their derivatives	-	C14H21NO8	331.127	1.529	332.134	-	-	-	-	-	-	-	-	-	-	Full match	No results	Full match	-	-	-	-	6.98783e+06	6.0817e+06	7.90835e+06	6.68365e+06	7.81739e+06	7.08296e+06	7.71744e+06	7.13006e+06	8.15139e+06	5.07207e+06	4.66527e+06	6.74513e+06	7.29984e+07	7.21027e+07	7.46513e+07	3.89145e+07	3.82932e+07	4.25656e+07	4.78846e+07	5.22577e+07	5.80724e+07	5.3294e+07	5.93045e+07	5.27465e+07	5.38799e+07
Com_194_pos	Myricetin	Flavonoids	Myricetin; 3,5,7,3',4',5'-Hexahydroxyflavone	C15H10O8	318.038	5.494	319.045	C10107	map00941 Flavonoid biosynthesis;map00944 Flavone and flavonol biosynthesis	HMDB0002755	LMPK12110001	Phenylpropanoids and polyketides	Flavonoids	Flavones	Polyketides [PK]	Flavonoids [PK12]	Flavones and Flavonols [PK1211]	Full match	Full match	Full match	Phenylpropanoids and polyketides	Flavonoids	Flavones	Flavonols	1.72789e+08	1.72578e+08	1.90398e+08	1.55244e+08	1.62427e+08	1.42354e+08	1.70898e+08	1.74059e+08	1.8747e+08	2.38857e+08	2.12665e+08	2.21972e+08	1.20063e+09	1.14703e+09	1.19407e+09	1.05773e+09	9.06757e+08	8.97443e+08	8.97004e+08	8.35932e+08	8.41791e+08	7.96061e+08	8.32028e+08	8.02966e+08	3.50024e+08
Com_1944_pos	Picramnioside F	Carbohydrates	-	C33H34O15	670.193	1.457	671.2	-	-	-	-	-	-	-	-	-	-	Full match	No results	Full match	Organic oxygen compounds	Organooxygen compounds	Carbohydrates and carbohydrate conjugates	Phenolic glycosides	1.32477e+08	3.57138e+07	1.31741e+08	1.42919e+08	5.57087e+07	3.79673e+07	1.37417e+08	1.74856e+07	4.42528e+07	7.59254e+07	7.69798e+07	7.16068e+07	6.9691e+07	7.09053e+07	6.98385e+07	4.9788e+07	4.56408e+07	3.66991e+07	4.29538e+07	4.62311e+07	4.25136e+07	3.11722e+07	2.86503e+07	2.78961e+07	1.53531e+08
Com_1950_pos	Hypoxanthine	Alkaloids and derivatives	Hypoxanthine; Purine-6-ol	C5H4N4O	136.039	2.011	137.046	C00262	map00230 Purine metabolism;map01100 Metabolic pathways	HMDB0000157	-	Organoheterocyclic compounds	Imidazopyrimidines	Purines and purine derivatives	-	-	-	Full match	Full match	Full match	Organoheterocyclic compounds	Imidazopyrimidines	Purines and purine derivatives	Hypoxanthines	8.96276e+06	1.06659e+07	9.40024e+06	1.27282e+07	1.4387e+07	1.26222e+07	2.27873e+07	2.56579e+07	2.51447e+07	6.68746e+07	6.45241e+07	6.01648e+07	5.52042e+06	5.16227e+06	6.81479e+06	1.45821e+07	1.46822e+07	1.39758e+07	2.70215e+08	2.73708e+08	2.69109e+08	2.03661e+08	1.98921e+08	2.07424e+08	3.31913e+07
Com_19543_pos	(2S)-4-Oxo-2-phenyl-3,4-dihydro-2H-chromen-7-yl beta-D-glucopyranoside	Polyphenols	-	C21H22O8	402.131	6.542	403.139	-	-	-	-	-	-	-	-	-	-	Full match	No results	Full match	-	-	-	-	260954	325551	299350	289458	279672	272047	261370	268435	272231	875996	1.01242e+06	851465	282876	274720	294522	294025	287197	292511	272978	273102	284791	290957	274692	275964	610707
Com_196_pos	Kinsenoside	Flavonoids	-	C10H16O8	264.085	1.357	265.092	-	-	-	-	-	-	-	-	-	-	No results	Full match	Full match	Lipids and lipid-like molecules	Prenol lipids	Terpene glycosides	Triterpene saponins	1.80307e+06	1.87319e+06	1.84284e+06	2.8539e+06	2.49492e+06	2.54082e+06	5.46191e+06	4.96037e+06	6.12495e+06	3.3382e+07	2.70216e+07	2.13474e+07	1.85359e+06	1.91621e+06	2.18927e+06	3.14863e+06	3.30543e+06	2.81012e+06	3.62003e+07	4.00371e+07	4.27555e+07	3.81867e+07	3.6846e+07	3.69786e+07	9.71741e+06
Com_1966_pos	Debromohymenialdisine	Alkaloids and derivatives	Debromohymenialdisine; (Z)-Debromohymenialdisine; DBH	C11H11N5O2	267.074	5.115	268.081	C19897	-	-	-	-	-	-	-	-	-	Invalid mass	No results	No results	Organoheterocyclic compounds	Pyrroloazepines	Not available	Pyrroloazepines	1.81086e+06	1.96772e+06	1.89363e+06	1.48236e+06	1.92888e+06	1.95346e+06	1.5176e+06	3.76035e+06	1.59971e+06	2.19714e+06	2.03588e+06	2.13983e+06	1.59864e+06	2.87764e+06	2.99958e+06	2.66694e+06	2.62523e+06	1.28421e+06	2.8078e+06	2.94258e+06	2.42647e+06	1.27558e+06	648199	2.68723e+06	1.13748e+06
Com_1974_pos	Aminophylline	Alkaloids and derivatives	-	C16H24N10O4	420.2	5.576	421.207	-	-	HMDB0001889	-	Organoheterocyclic compounds	Imidazopyrimidines	Purines and purine derivatives	-	-	-	Full match	No results	Full match	Organic nitrogen compounds	Organonitrogen compounds	Amines	Monoalkylamines	1.90053e+06	2.04112e+06	1.77553e+06	1.7835e+06	1.70224e+06	1.64425e+06	1.80063e+06	3.77379e+06	3.28759e+06	2.82206e+06	2.11782e+06	2.30235e+06	1.33576e+06	1.32149e+06	1.53859e+06	3.85277e+06	3.55633e+06	1.13681e+06	3.04958e+06	4.24711e+06	3.83787e+06	3.65611e+06	3.92047e+06	6.6671e+06	1.12479e+07
Com_19749_pos	Tricin 4'-O-(beta-guaiacylglyceryl) ether	Flavonoids	-	C27H26O11	526.147	5.403	544.181	-	-	-	-	-	-	-	-	-	-	No results	Full match	Full match	Lignans, neolignans and related compounds	Lignan glycosides	Not available	Lignan glycosides	9.19646e+06	9.30122e+06	1.03997e+07	9.67598e+06	1.01464e+07	9.88717e+06	1.16425e+07	1.07542e+07	1.07946e+07	9.50348e+06	1.00774e+07	9.98484e+06	6.73206e+06	7.08912e+06	7.70355e+06	8.11667e+06	8.56632e+06	9.10192e+06	6.52773e+06	7.45324e+06	5.0174e+06	7.80783e+06	8.02194e+06	8.51624e+06	6.21354e+06
Com_19763_pos	Oxazepam	Polyphenols	Oxazepam	C15H11ClN2O2	286.048	1.5	287.055	C07359	-	HMDB0014980	-	Organoheterocyclic compounds	Benzodiazepines	1,4-benzodiazepines	-	-	-	No results	Invalid mass	No match	Organoheterocyclic compounds	Benzodiazepines	1,4-benzodiazepines	1,4-benzodiazepines	702254	732146	729897	710199	708707	695442	650998	653672	652026	495013	500154	487057	9.09743e+06	4.78447e+06	2.37671e+06	905747	814304	1.72439e+06	862284	917000	853428	1.03297e+06	940073	1.01375e+06	882246
Com_19774_pos	Crocetin	Lipids and lipid-like molecules	Crocetin; 8,8'-Diapocarotene-8,8'-dioic acid	C20H24O4	328.166	4.987	329.174	C08588	-	HMDB0250540	LMPR0104010020	Lipids and lipid-like molecules	Prenol lipids	Diterpenoids	Prenol Lipids [PR]	Isoprenoids [PR01]	C20 isoprenoids (diterpenes) [PR0104]	Full match	No results	Full match	Lipids and lipid-like molecules	Prenol lipids	Diterpenoids	Acyclic diterpenoids	138110	48818.8	99741.7	563631	442278	376677	990873	931661	1.11852e+06	1.00306e+06	689705	125929	2.90223e+06	2.99354e+06	2.59935e+06	1.94118e+06	1.36432e+06	3.22072e+06	1.59245e+06	2.65876e+06	1.90162e+06	2.04747e+06	2.99445e+06	1.69761e+06	62683.4
Com_198_pos	Melezitose	Carbohydrates	Melezitose	C18H32O16	504.169	1.366	505.176	C08243	-	HMDB0011730	-	Organic oxygen compounds	Organooxygen compounds	Carbohydrates and carbohydrate conjugates	-	-	-	Full match	Full match	Full match	Organic oxygen compounds	Organooxygen compounds	Carbohydrates and carbohydrate conjugates	Oligosaccharides	4.09795e+07	3.88238e+07	4.12639e+07	3.81539e+07	4.18752e+07	4.2578e+07	3.90821e+07	4.04972e+07	3.8568e+07	3.25475e+07	3.01696e+07	3.1329e+07	2.82893e+07	2.76913e+07	3.01027e+07	5.60317e+07	4.61134e+07	4.81492e+07	4.26055e+07	4.28152e+07	3.98485e+07	3.29811e+07	3.39717e+07	2.67033e+07	4.87411e+07
Com_19805_pos	Polypodine B	Lipids and lipid-like molecules	Polypodine B	C27H44O8	496.304	8.357	497.311	C08834	-	HMDB0302993	LMST01010198	Lipids and lipid-like molecules	Steroids and steroid derivatives	Bile acids, alcohols and derivatives	Sterol Lipids [ST]	Sterols [ST01]	Cholesterol and derivatives [ST0101]	Full match	No results	Full match	Lipids and lipid-like molecules	Steroids and steroid derivatives	Bile acids, alcohols and derivatives	Hydroxy bile acids, alcohols and derivatives	191577	196898	186964	186119	188718	199608	166072	174985	175470	172083	188190	186299	2.29624e+06	2.68161e+06	2.40759e+06	212109	216685	210223	217962	219296	218461	230808	221157	226778	727231
Com_19810_pos	4-Acetamidobutyric Acid	Amino acids and their derivatives	-	C6H11NO3	145.074	11.936	146.082	-	-	HMDB0003681	-	Organic acids and derivatives	Carboxylic acids and derivatives	Amino acids, peptides, and analogues	-	-	-	No results	Full match	Full match	Organic acids and derivatives	Carboxylic acids and derivatives	Amino acids, peptides, and analogues	Gamma amino acids and derivatives	518769	511403	557979	517999	532674	393303	466589	379597	450844	1.63803e+06	247740	620130	586490	598642	637675	586978	569142	549896	508777	499458	552125	576557	558045	582874	852594
Com_1982_pos	3-(1,3-benzoxazol-2-ylthio)-5,5-dimethylcyclohex-2-en-1-one	Heterocyclic compounds	-	C15H15NO2S	273.085	1.442	274.092	-	-	-	-	-	-	-	-	-	-	Invalid mass	No results	No results	-	-	-	-	2.80187e+06	3.40654e+06	3.45673e+06	2.79659e+06	3.15375e+06	2.59502e+06	3.08097e+06	1.69999e+06	2.16569e+06	1.53695e+06	2.05745e+06	1.63972e+06	1.64669e+07	1.53683e+07	1.45221e+07	1.01646e+07	1.06436e+07	1.03058e+07	1.43039e+07	1.12256e+07	1.38317e+07	1.5416e+07	1.50539e+07	2.10767e+07	1.71899e+07
Com_1988_pos	3'-Adenosine monophosphate (3'-AMP)	Nucleosides,nucleotides,and analogues	3'-AMP; 3'-Adenylic acid; 3'-Adenosine monophosphate; Adenosine-3'-monophosphate; Adenosine 3'-phosphate; AMP 3'-phosphate	C10H14N5O7P	347.063	1.993	348.07	C01367	map00230 Purine metabolism	-	-	-	-	-	-	-	-	Full match	Full match	Full match	Nucleosides, nucleotides, and analogues	Ribonucleoside 3'-phosphates	Not available	Ribonucleoside 3'-phosphates	6.69691e+07	6.88495e+07	6.57978e+07	1.60025e+08	1.35845e+08	1.27614e+08	9.69771e+07	8.43644e+07	8.71582e+07	4.71621e+07	4.46062e+07	4.24799e+07	1.41177e+08	1.40025e+08	1.34115e+08	3.49781e+08	3.45899e+08	3.43576e+08	6.00708e+07	5.54455e+07	5.54183e+07	7.53096e+06	7.53283e+06	7.12113e+06	8.954e+07
Com_20003_pos	Demethylzeylasteral	Terpenoid compounds	-	C29H36O6	480.253	5.746	481.26	-	-	HMDB0250994	-	Benzenoids	Phenanthrenes and derivatives	-	-	-	-	Full match	No results	Full match	Benzenoids	Phenanthrenes and derivatives	Not available	Phenanthrenes and derivatives	328649	317448	331481	331333	315835	321796	301221	303723	280682	416315	414471	395454	2.58794e+06	2.62862e+06	2.27143e+06	1.55109e+06	2.20006e+06	609178	1.84557e+06	1.88765e+06	1.62375e+06	1.5475e+06	1.04033e+06	2.00947e+06	381693
Com_20060_pos	PC O-18:3	Lipids and lipid-like molecules	-	C26H48NO7P	517.317	8.39	518.324	-	-	-	-	-	-	-	-	-	-	No results	Full match	Full match	-	-	-	-	611307	614381	610992	245817	239809	235783	217570	230788	227103	234381	241537	241034	3.14831e+06	3.10904e+06	3.19266e+06	1.1984e+06	1.0357e+06	1.14604e+06	283260	281461	276906	296236	285851	285787	3.2925e+06
Com_2010_pos	Sec-O-Glucosylhamaudol	Flavonoids	sec-o-Glucosylhamaudol	C21H26O10	438.149	1.326	439.156	C17484	-	HMDB0258199	-	Organoheterocyclic compounds	Benzopyrans	1-benzopyrans	-	-	-	No results	Invalid mass	No results	Organoheterocyclic compounds	Benzopyrans	1-benzopyrans	Pyranochromenes	1.48478e+06	1.49904e+06	1.51267e+06	1.71248e+06	1.75122e+06	1.78647e+06	1.80877e+06	1.89462e+06	1.84576e+06	1.58072e+06	1.5633e+06	1.45499e+06	1.45528e+06	1.53489e+06	1.58813e+06	1.99876e+06	1.88591e+06	1.92154e+06	2.33307e+06	2.39731e+06	2.23257e+06	2.33989e+06	2.49001e+06	2.4982e+06	4.00864e+07
Com_20109_pos	Artemisic acid	Polyphenols	Artemisinate; Artemisinic acid	C15H22O2	234.162	5.044	235.169	C20309	-	-	-	-	-	-	-	-	-	Full match	No results	Full match	Lipids and lipid-like molecules	Prenol lipids	Sesquiterpenoids	Sesquiterpenoids	1.94377e+06	1.85688e+06	1.98887e+06	1.93499e+06	1.9207e+06	1.89641e+06	1.79776e+06	1.83782e+06	1.85689e+06	2.13297e+06	2.04283e+06	2.07734e+06	2.99089e+06	3.19928e+06	3.11765e+06	2.67326e+06	2.50436e+06	2.32398e+06	2.47027e+06	2.5462e+06	2.65526e+06	2.50743e+06	2.44155e+06	2.44355e+06	1.33869e+06
Com_20123_pos	Tryptanthrin	Alkaloids and derivatives	Tryptanthrine	C15H8N2O2	248.058	5.722	249.065	C10742	-	HMDB0253473	-	Organoheterocyclic compounds	Diazanaphthalenes	Benzodiazines	-	-	-	No results	Full match	Full match	Organoheterocyclic compounds	Diazanaphthalenes	Benzodiazines	Indoloquinazolines	629722	658465	669629	576714	581107	627008	572398	566355	572284	771222	817203	758127	710557	725536	757409	610529	681688	648264	530981	527415	538673	498804	507167	495337	626110
Com_20226_pos	O-Acetylserine	Amino acids and their derivatives	-	C5H9NO4	147.053	5.847	148.061	-	-	HMDB0003011	-	Organic acids and derivatives	Carboxylic acids and derivatives	Amino acids, peptides, and analogues	-	-	-	No results	Full match	Full match	Organic acids and derivatives	Carboxylic acids and derivatives	Amino acids, peptides, and analogues	L-alpha-amino acids	895495	889040	901972	2.09742e+06	1.20759e+06	1.99167e+06	1.9061e+06	2.02063e+06	1.66362e+06	1.01511e+06	1.12199e+06	1.05219e+06	1.14628e+06	1.13071e+06	1.30153e+06	1.752e+06	1.67318e+06	2.18763e+06	1.71932e+06	1.19391e+06	2.11038e+06	1.14543e+06	1.0516e+06	921685	1.28141e+06
Com_20237_pos	2-[(3,4-dichlorophenyl)methylene]-1-hydrazinecarboximidamide	Others	-	C8H8Cl2N4	230.01	4.026	231.018	-	-	-	-	-	-	-	-	-	-	Invalid mass	No results	No results	-	-	-	-	6.46795e+06	5.30454e+06	7.42437e+06	8.5045e+06	5.37229e+06	5.0206e+06	4.53297e+06	4.9214e+06	4.99912e+06	1.76009e+06	1.612e+06	1.47199e+06	2.75195e+06	2.75454e+06	2.96751e+06	2.02312e+06	1.80214e+06	2.21633e+06	1.75805e+06	1.5711e+06	1.39283e+06	1.93463e+06	1.61273e+06	2.03454e+06	2.25002e+06
Com_2025_pos	2-morpholinophenyl 1-methyl-1H-imidazole-4-sulfonate	Heterocyclic compounds	-	C14H17N3O4S	323.098	5.446	324.105	-	-	-	-	-	-	-	-	-	-	Invalid mass	No results	No results	-	-	-	-	7.17205e+06	7.53053e+06	7.72779e+06	7.72559e+06	8.25773e+06	7.49032e+06	7.558e+06	7.43175e+06	7.63505e+06	6.25247e+06	5.8429e+06	5.98479e+06	5.83452e+07	6.35254e+07	6.80755e+07	4.82309e+07	5.39122e+07	4.54744e+07	4.93455e+07	4.93154e+07	4.65623e+07	4.8333e+07	4.32536e+07	4.76388e+07	3.76031e+07
Com_20312_pos	15-OxoEDE	Lipids and lipid-like molecules	-	C20H34O3	304.24	6.248	305.247	-	-	-	-	-	-	-	-	-	-	Invalid mass	No results	No match	Lipids and lipid-like molecules	Fatty Acyls	Fatty acids and conjugates	Long-chain fatty acids	1.92702e+06	2.005e+06	1.84888e+06	1.9107e+06	1.91574e+06	1.94824e+06	691043	1.52257e+06	1.92146e+06	1.74033e+06	1.77133e+06	1.73169e+06	7.49863e+06	7.27593e+06	8.35164e+06	7.09205e+06	6.19573e+06	6.35179e+06	6.33336e+06	5.8866e+06	6.63178e+06	4.81239e+06	4.98642e+06	4.66462e+06	3.71092e+06
Com_2038_pos	beta-Nicotyrine	Alkaloids and derivatives	Nicotyrine; beta-Nicotyrine	C10H10N2	158.085	5.324	159.092	C10161	-	HMDB0255591	-	Organoheterocyclic compounds	Pyridines and derivatives	-	-	-	-	Full match	No results	Full match	Organoheterocyclic compounds	Pyridines and derivatives	Not available	Pyridines and derivatives	9.32151e+07	9.74854e+07	1.0047e+08	9.73678e+07	9.42422e+07	9.67421e+07	9.46289e+07	9.70091e+07	9.73807e+07	1.35863e+08	1.3572e+08	1.34455e+08	7.55379e+07	7.55272e+07	7.71446e+07	5.61658e+07	5.78359e+07	5.88765e+07	3.21711e+07	3.01593e+07	3.03275e+07	1.53931e+07	1.52137e+07	1.58561e+07	3.23419e+07
Com_2040_pos	Sinapinic acid	Polyphenols	Sinapate; Sinapic acid; 3,5-Dimethoxy-4-hydroxycinnamic acid	C11H12O5	206.058	1.397	207.065	C00482	map00940 Phenylpropanoid biosynthesis;map01061 Biosynthesis of phenylpropanoids;map01100 Metabolic pathways;map01110 Biosynthesis of secondary metabolites	HMDB0034069	-	Phenylpropanoids and polyketides	Cinnamic acids and derivatives	Hydroxycinnamic acids and derivatives	-	-	-	Invalid mass	No results	No match	Phenylpropanoids and polyketides	Cinnamic acids and derivatives	Hydroxycinnamic acids and derivatives	Hydroxycinnamic acids	4.42623e+07	6.14238e+07	5.98134e+07	5.67014e+07	7.04047e+07	5.56885e+07	5.4314e+07	4.74746e+07	4.71266e+07	7.18969e+07	6.75174e+07	7.23318e+07	4.07356e+07	3.22453e+07	3.07527e+07	6.25478e+07	6.56574e+07	6.65224e+07	1.18299e+08	1.17004e+08	1.18352e+08	1.22342e+08	1.18663e+08	1.17451e+08	8.06863e+07
Com_2044_pos	4-Guanidinobutanoic acid	Amino acids and their derivatives	4-Guanidinobutanoate; 4-Guanidinobutyric acid	C5H11N3O2	145.085	1.441	146.092	C01035	map00330 Arginine and proline metabolism;map01100 Metabolic pathways	HMDB0003464	-	Organic acids and derivatives	Carboxylic acids and derivatives	Amino acids, peptides, and analogues	-	-	-	No results	Full match	Full match	Organic acids and derivatives	Carboxylic acids and derivatives	Amino acids, peptides, and analogues	Gamma amino acids and derivatives	5.54396e+07	5.75368e+07	5.78143e+07	5.85237e+07	5.52686e+07	5.52356e+07	5.88952e+07	5.46586e+07	6.11291e+07	5.9179e+07	2.28201e+07	5.96837e+07	3.32426e+07	6.18524e+07	3.31759e+07	3.3143e+07	3.19499e+07	1.6262e+07	4.42236e+07	4.24605e+07	4.36246e+07	4.96042e+07	4.88349e+07	5.14276e+07	3.66944e+07
Com_20494_pos	DMK	Others	-	C15H28N4O6S	196.084	6.609	197.092	-	-	-	-	-	-	-	-	-	-	Invalid mass	No results	No results	-	-	-	-	1.73575e+06	1.85523e+06	1.94454e+06	1.989e+06	2.04004e+06	2.06232e+06	2.1522e+06	2.32474e+06	2.13899e+06	4.4388e+06	4.46737e+06	5.02326e+06	2.3603e+06	1.73084e+06	1.83165e+06	1.40733e+06	1.37387e+06	1.15151e+06	1.44274e+06	1.48114e+06	3.45084e+06	1.45818e+06	1.33964e+06	1.09317e+06	2.41149e+06
Com_20502_pos	5,7-dihydroxy-2-(2,3,4-trihydroxyphenyl)-4H-chromen-4-one	Flavonoids	-	C15H10O7	324.025	5.894	325.032	-	-	-	-	-	-	-	-	-	-	Invalid mass	No results	No results	-	-	-	-	283020	407976	293182	400654	379313	357934	375246	359528	311116	339514	343055	361447	2.60882e+06	5.95088e+06	3.08905e+06	5.27418e+06	3.18145e+06	2.44963e+06	2.00552e+06	4.79373e+06	2.25818e+06	4.0773e+06	2.56976e+06	2.40564e+06	4.10816e+06
Com_2051_pos	2-Aminopimelic acid	Amino acids and their derivatives	-	C7H13NO4	175.085	3.573	176.092	-	-	HMDB0034252	-	Organic acids and derivatives	Carboxylic acids and derivatives	Amino acids, peptides, and analogues	-	-	-	No results	Full match	No results	Benzenoids	Fluorenes	Not available	Fluorenes	1.0649e+07	1.07588e+07	1.13166e+07	1.32132e+07	1.3367e+07	1.13623e+07	1.60578e+07	1.73831e+07	1.70406e+07	8.04607e+07	8.15401e+07	7.79377e+07	1.88738e+07	1.86571e+07	1.87806e+07	1.46513e+07	1.50222e+07	1.57292e+07	1.79773e+07	1.74031e+07	1.72836e+07	1.58328e+07	1.51266e+07	1.56258e+07	1.91326e+07
Com_20547_pos	DGDG O-8:0_2:0	Lipids and lipid-like molecules	-	C25H46O14	592.269	10.586	593.276	-	-	-	-	-	-	-	-	-	-	No results	Invalid mass	No match	-	-	-	-	321249	307155	299163	292216	302954	426214	297895	340824	278332	194276	207513	227624	3.44223e+06	3.52357e+06	3.8656e+06	458279	741370	482772	302663	380823	362376	356779	402322	387586	1.80267e+06
Com_20606_pos	3-hydroxy-1,5-diphenylpentan-1-one	Terpenoid compounds	-	C17H18O2	276.11	5.061	299.099	-	-	-	-	-	-	-	-	-	-	Invalid mass	No results	No results	-	-	-	-	4.81965e+06	4.62092e+06	4.43071e+06	4.99433e+06	4.68989e+06	4.26611e+06	4.00865e+06	3.98736e+06	4.05464e+06	5.72012e+06	6.13236e+06	5.42959e+06	802996	793694	819624	671259	664641	666496	651734	650730	716134	712491	684714	666549	391970
Com_20638_pos	1-[4-hydroxy-3-(3-methylbut-2-en-1-yl)phenyl]ethan-1-one	Terpenoid compounds	-	C13H16O2	204.115	6.331	205.122	-	-	-	-	-	-	-	-	-	-	Full match	No results	No results	-	-	-	-	869691	901393	418626	805444	878803	868352	604662	994662	1.66255e+06	671249	663105	506916	1.65046e+06	1.17562e+06	321969	1.75742e+06	2.71712e+06	1.35605e+06	1.26695e+06	1.06664e+06	1.22152e+06	1.27068e+06	890126	740704	2.18898e+06
Com_20641_pos	6,7,8-trimethoxy-2-(2-phenoxy-3-pyridyl)-4H-3,1-benzoxazin-4-one	Terpenoid compounds	-	C22H18N2O6	444.076	11.325	445.084	-	-	-	-	-	-	-	-	-	-	Invalid mass	No results	No results	-	-	-	-	461255	801191	424848	424973	2.77743e+06	648399	403967	2.65585e+06	464088	279027	1.59378e+06	239610	494168	5.2606e+06	856290	495764	3.86784e+06	474400	427254	427540	709665	635006	4.93812e+06	971118	550907
Com_20657_pos	N-Acetylglucosamine 1-phosphate	Carbohydrates	-	C8H16NO9P	301.056	5.356	302.064	-	-	-	-	-	-	-	-	-	-	Full match	No results	Full match	-	-	-	-	931209	967854	978857	903507	850257	868517	1.0344e+06	1.04261e+06	1.08983e+06	1.03493e+06	1.06982e+06	973051	1.28583e+06	1.24244e+06	1.27054e+06	963482	1.0363e+06	1.06002e+06	812349	757808	740958	718544	1.08064e+06	729533	1.31686e+06
Com_20675_pos	Roburic acid	Polyphenols	-	C30H48O2	440.366	6.538	441.373	-	-	-	-	-	-	-	-	-	-	Full match	No results	Full match	Lipids and lipid-like molecules	Prenol lipids	Triterpenoids	Triterpenoids	300923	302276	324421	333794	322509	313716	301404	309550	313928	340021	334951	338341	1.56593e+06	897893	1.44563e+06	1.23496e+06	1.23265e+06	1.17562e+06	992226	1.15912e+06	1.33598e+06	562882	980562	743770	334965
Com_207_pos	Methyl-2-aminobenzoate	Polyphenols	O-Methyl anthranilate	C8H9NO2	151.064	5.673	152.071	C20634	-	-	-	-	-	-	-	-	-	Full match	No results	Full match	Benzenoids	Benzene and substituted derivatives	Benzoic acids and derivatives	Benzoic acid esters	9.93337e+06	606498	6.67317e+06	6.93642e+06	9.63182e+06	5.5269e+06	5.00003e+06	4.58385e+06	6.54551e+06	2.86657e+06	4.14968e+06	3.09781e+06	1.75382e+07	1.62773e+07	1.31044e+07	1.71e+07	1.20893e+07	1.20078e+07	4.22929e+07	4.10949e+07	4.32263e+07	1.53533e+07	1.53556e+07	1.7449e+07	1.72498e+07
Com_20768_pos	Biotin	Heterocyclic compounds	Biotin; D-Biotin; Vitamin H; Coenzyme R	C10H16N2O3S	266.07	4.971	267.077	C00120	map00780 Biotin metabolism;map01100 Metabolic pathways;map02010 ABC transporters;map04977 Vitamin digestion and absorption	HMDB0000030	-	Organoheterocyclic compounds	Biotin and derivatives	-	-	-	-	Invalid mass	No results	No results	Organoheterocyclic compounds	Biotin and derivatives	Not available	Biotin and derivatives	2.41805e+06	2.39949e+06	2.54453e+06	2.62215e+06	2.54814e+06	2.41508e+06	2.21536e+06	2.30759e+06	2.55664e+06	2.57777e+06	2.70448e+06	2.73192e+06	4.59787e+06	5.1205e+06	5.1223e+06	4.15249e+06	4.13828e+06	4.29428e+06	4.4069e+06	4.41868e+06	4.45931e+06	4.15083e+06	4.12288e+06	4.05879e+06	6.86237e+06
Com_2081_pos	6-methoxy-2-phenyl-3,4-dihydro-2H-1-benzopyran-4-one	Flavonoids	-	C16H14O3	254.09	1.439	255.098	-	-	-	-	-	-	-	-	-	-	Invalid mass	No results	No results	-	-	-	-	1.15151e+06	1.11978e+06	1.20922e+06	1.0762e+06	1.12503e+06	1.09576e+06	1.03407e+06	997258	1.10068e+06	613202	618166	590143	1.20328e+06	1.26558e+06	1.19769e+06	1.10793e+06	1.09038e+06	1.1242e+06	2.4524e+06	2.73841e+06	2.20201e+06	5.00125e+06	4.12042e+06	4.71958e+06	3.11797e+07
Com_20909_pos	Geranylgeraniol	Terpenoid compounds	Geranylgeraniol; 2,6,10,14-Hexadecatetraen-1-ol, 3,7,11,15-tetramethyl-	C20H34O	290.261	6.424	291.268	C09094	map00904 Diterpenoid biosynthesis;map01110 Biosynthesis of secondary metabolites	-	LMPR0104010009	-	-	-	-	-	-	No results	Full match	Full match	Lipids and lipid-like molecules	Prenol lipids	Diterpenoids	Acyclic diterpenoids	768726	742314	761413	742895	723337	689874	641088	607110	588700	494180	503530	482578	3.11429e+06	3.30976e+06	2.8433e+06	3.51958e+06	2.29227e+06	2.77462e+06	2.47533e+06	2.53732e+06	2.93829e+06	2.13228e+06	3.72505e+06	2.10626e+06	711383
Com_20926_pos	2-(4-chlorophenyl)-5-(4-phenylbuta-1,3-dienyl)-2H-1,2,3,4-tetraazole	Carbohydrates	-	C17H13ClN4	308.079	6.312	309.087	-	-	-	-	-	-	-	-	-	-	Invalid mass	No results	No results	-	-	-	-	233702	223676	239529	235379	223520	209673	201750	200408	209720	260774	262514	258494	244708	252387	252754	244671	232138	214152	229115	219915	232502	231005	232118	224241	472571
Com_211_pos	Esculetin	Polyphenols	Esculetin; Aesculetin	C9H6O4	178.027	5.6	179.034	C09263	map01061 Biosynthesis of phenylpropanoids	HMDB0030819	-	Phenylpropanoids and polyketides	Coumarins and derivatives	Hydroxycoumarins	-	-	-	Full match	Full match	Full match	Phenylpropanoids and polyketides	Coumarins and derivatives	Hydroxycoumarins	6,7-dihydroxycoumarins	2.3872e+08	2.49254e+08	2.51695e+08	3.2584e+08	3.20166e+08	3.19029e+08	3.16151e+08	3.36125e+08	3.33415e+08	3.73219e+08	4.06919e+08	3.98982e+08	4.88336e+07	4.0595e+07	5.06869e+07	6.7639e+07	6.57489e+07	6.21124e+07	6.32459e+07	5.64913e+07	6.29699e+07	6.45251e+07	6.86868e+07	6.6801e+07	3.65718e+08
Com_21142_pos	N-Lauryldiethanolamine	Lipids and lipid-like molecules	-	C16H35NO2	273.267	6.433	274.274	-	-	-	-	-	-	-	-	-	-	Full match	No results	Full match	Organic nitrogen compounds	Organonitrogen compounds	Amines	1,2-aminoalcohols	844490	832622	1.21491e+06	962269	1.09472e+06	982488	899364	836278	824411	396973	290673	389221	1.0659e+06	1.07319e+06	1.24704e+06	969729	959410	1.0119e+06	2.50403e+06	1.30372e+06	929263	1.02038e+06	794669	1.05252e+06	1.03969e+06
Com_21159_pos	Abscisic acid glucose ester	Lipids and lipid-like molecules	Abscisic acid glucose ester; Abscisic acid-beta-D-glucopyranosyl ester; beta-D-Glucopyranosyl abscisate	C21H30O9	426.187	6.019	427.194	C15970	map00906 Carotenoid biosynthesis;map01100 Metabolic pathways;map01110 Biosynthesis of secondary metabolites	-	-	-	-	-	-	-	-	No results	Full match	Full match	-	-	-	-	1.29304e+06	1.30616e+06	1.3154e+06	1.29909e+06	1.28098e+06	1.23359e+06	1.02513e+06	1.06404e+06	1.3529e+06	3.10385e+06	3.54546e+06	3.15297e+06	8.72151e+06	8.55763e+06	9.14285e+06	8.1232e+06	6.56238e+06	6.39602e+06	6.3882e+06	6.45871e+06	6.35265e+06	6.05846e+06	5.56948e+06	5.44199e+06	7.13945e+06
Com_2128_pos	Linustatin	Heterocyclic compounds	Linustatin	C16H27NO11	426.187	5.748	427.194	C08333	-	HMDB0303673	-	Organic oxygen compounds	Organooxygen compounds	Carbohydrates and carbohydrate conjugates	-	-	-	Invalid mass	No results	No match	Organic oxygen compounds	Organooxygen compounds	Carbohydrates and carbohydrate conjugates	Cyanogenic glycosides	4.34768e+06	4.16229e+06	4.17337e+06	3.65307e+06	4.19376e+06	3.6192e+06	3.21538e+06	3.66344e+06	4.0977e+06	7.97914e+06	8.14332e+06	7.96807e+06	7.43615e+07	7.8689e+07	4.73978e+07	3.71955e+07	3.93034e+07	3.96499e+07	3.49477e+07	3.51303e+07	3.8452e+07	3.29694e+07	3.38648e+07	3.67445e+07	1.88738e+07
Com_2131_pos	Pyridoxamine	Organic acids and derivatives	Pyridoxamine; PM	C8H12N2O2	168.09	5.09	169.097	C00534	map00750 Vitamin B6 metabolism;map01100 Metabolic pathways;map01120 Microbial metabolism in diverse environments;map04977 Vitamin digestion and absorption	HMDB0001431	-	Organoheterocyclic compounds	Pyridines and derivatives	Pyridoxamines	-	-	-	Full match	No results	Full match	Organoheterocyclic compounds	Pyridines and derivatives	Pyridoxamines	Pyridoxamine 5'-phosphates	2.36176e+06	2.43517e+06	2.44165e+06	2.09464e+06	2.20302e+06	1.55031e+06	2.34153e+06	2.40965e+06	2.07464e+06	5.48021e+06	4.95354e+06	4.28586e+06	5.30795e+06	4.01324e+06	801966	5.17745e+06	5.20744e+06	5.08449e+06	6.95899e+06	6.3835e+06	6.28587e+06	8.25405e+06	8.40395e+06	8.2252e+06	3.04457e+07
Com_2133_pos	2-Acetylpyrazine	Heterocyclic compounds	-	C6H6N2O	122.049	5.278	267.086	-	-	HMDB0031861	-	Organic oxygen compounds	Organooxygen compounds	Carbonyl compounds	-	-	-	No results	Full match	Full match	Organic oxygen compounds	Organooxygen compounds	Carbonyl compounds	Aryl alkyl ketones	1.78518e+06	1.6381e+06	1.44418e+06	5.08302e+06	5.8639e+06	4.42296e+06	1.18428e+07	1.12096e+07	1.2066e+07	5.77763e+07	2.30388e+07	4.60344e+07	7.93576e+06	7.85334e+06	6.88322e+06	1.86535e+07	1.92253e+07	1.81619e+07	4.11402e+07	3.83937e+07	3.8991e+07	1.06388e+08	4.71046e+07	1.07977e+08	7.82238e+06
Com_21351_pos	Quinolinic acid	Organic acids and derivatives	Quinolinate; Pyridine-2,3-dicarboxylate; Quinolinic acid; 2,3-Pyridinedicarboxylic acid	C7H5NO4	167.022	2.194	168.029	C03722	map00380 Tryptophan metabolism;map00410 beta-Alanine metabolism;map00760 Nicotinate and nicotinamide metabolism;map01060 Biosynthesis of plant secondary metabolites;map01064 Biosynthesis of alkaloids derived from ornithine, lysine and nicotinic acid;map01100 Metabolic pathways	HMDB0000232	-	Organoheterocyclic compounds	Pyridines and derivatives	Pyridinecarboxylic acids and derivatives	-	-	-	Full match	No results	Full match	Organoheterocyclic compounds	Pyridines and derivatives	Pyridinecarboxylic acids and derivatives	Pyridinecarboxylic acids	2.75629e+06	1.76486e+06	2.1316e+06	1.91858e+06	1.59339e+06	1.9823e+06	1.75406e+06	2.07364e+06	2.41459e+06	960643	940200	903900	2.01637e+06	1.96888e+06	2.09059e+06	2.27998e+06	2.22976e+06	2.07339e+06	2.66126e+06	2.83176e+06	2.31758e+06	3.34098e+06	2.96388e+06	3.32723e+06	4.33808e+06
Com_21354_pos	4-D-Hydroxysphinganine	Lipids and lipid-like molecules	Phytosphingosine; 4-D-Hydroxysphinganine	C18H39NO3	317.293	9.027	318.301	C12144	map00600 Sphingolipid metabolism;map01100 Metabolic pathways	HMDB0004628	-	Organic nitrogen compounds	Organonitrogen compounds	Amines	-	-	-	No results	Full match	Full match	Organic nitrogen compounds	Organonitrogen compounds	Amines	1,3-aminoalcohols	633296	591652	795771	417936	432472	449998	4.53157e+06	4.60574e+06	4.67375e+06	215690	236305	238598	865890	794721	848334	832084	845537	793679	567975	493605	329526	1.00601e+06	765721	948134	4.22709e+06
Com_21394_pos	Dicoumarol	Polyphenols	Dicumarol; Dicoumarol	C19H12O6	336.064	1.518	337.071	C00796	-	HMDB0014411	-	Phenylpropanoids and polyketides	Coumarins and derivatives	Hydroxycoumarins	-	-	-	Full match	No results	Full match	Phenylpropanoids and polyketides	Coumarins and derivatives	Hydroxycoumarins	4-hydroxycoumarins	1.21537e+06	1.2671e+06	1.26321e+06	1.22912e+06	1.22654e+06	1.20358e+06	1.12666e+06	1.13129e+06	1.12844e+06	856705	865603	842935	5.55292e+06	6.69937e+06	8.0548e+06	1.28241e+06	1.26124e+06	1.29744e+06	1.53349e+06	1.44601e+06	1.477e+06	1.76831e+06	1.63718e+06	1.75447e+06	1.52688e+06
Com_21473_pos	5-Methylcytidine	Nucleosides,nucleotides,and analogues	-	C10H15N3O5	257.102	2.046	258.109	-	-	HMDB0000982	-	Nucleosides, nucleotides, and analogues	Pyrimidine nucleosides	-	-	-	-	Full match	No results	Full match	Nucleosides, nucleotides, and analogues	Pyrimidine nucleosides	Not available	Pyrimidine nucleosides	952400	637742	644282	703047	631157	606377	596400	581191	587292	1.52757e+06	1.29885e+06	1.43258e+06	656950	544498	1.15046e+06	1.45417e+06	1.55026e+06	1.48802e+06	2.0952e+06	1.76353e+06	1.75673e+06	4.18867e+06	2.09316e+06	2.32843e+06	650549
Com_215_pos	Tyramine	Amino acids and their derivatives	Tyramine; 2-(p-Hydroxyphenyl)ethylamine	C8H11NO	137.084	5.052	138.092	C00483	map00350 Tyrosine metabolism;map00680 Methane metabolism;map00950 Isoquinoline alkaloid biosynthesis;map01060 Biosynthesis of plant secondary metabolites;map01063 Biosynthesis of alkaloids derived from shikimate pathway;map01110 Biosynthesis of secondary metabolites;map04080 Neuroactive ligand-receptor interaction;map04974 Protein digestion and absorption	HMDB0000306	-	Benzenoids	Benzene and substituted derivatives	Phenethylamines	-	-	-	No results	Full match	Full match	Benzenoids	Benzene and substituted derivatives	Phenethylamines	Phenethylamines	7.9377e+06	1.2057e+07	1.51648e+07	8.44841e+06	8.27508e+06	1.08192e+07	8.18808e+06	6.89981e+06	7.28352e+06	6.32449e+06	6.54085e+06	6.19786e+06	2.73001e+07	2.87505e+07	3.24469e+07	3.12894e+07	3.04032e+07	2.46224e+07	2.8038e+07	2.10644e+07	2.7748e+07	2.53116e+07	1.95327e+07	2.53139e+07	6.07142e+07
Com_2165_pos	(2E)-6-hydroxy-2-methyl-6-(4-methylphenyl)hept-2-enoic acid	Organic acids and derivatives	-	C15H20O3	270.122	4.85	271.129	-	-	-	-	-	-	-	-	-	-	Invalid mass	No results	No results	-	-	-	-	931030	1.015e+06	968744	995827	1.00621e+06	981901	916719	932762	1.00941e+06	5.83728e+06	4.86383e+06	4.81185e+06	1.08452e+06	1.5202e+06	2.0041e+06	2.43539e+06	3.01002e+06	1.96212e+06	2.52517e+06	2.34296e+06	2.19652e+06	2.00783e+06	2.99843e+06	3.51401e+06	8.25346e+07
Com_21703_pos	Gibberellic acid	Terpenoid compounds	Gibberellin A3; Gibberellic acid; Gibberellin	C19H22O6	346.142	5.186	347.15	C01699	map00904 Diterpenoid biosynthesis;map01110 Biosynthesis of secondary metabolites	HMDB0003559	-	Lipids and lipid-like molecules	Prenol lipids	Diterpenoids	-	-	-	No results	Full match	Full match	Lipids and lipid-like molecules	Prenol lipids	Diterpenoids	C19-gibberellin 6-carboxylic acids	1.35176e+06	1.40831e+06	1.46159e+06	1.60335e+06	1.58991e+06	1.54512e+06	2.03248e+06	2.09184e+06	2.19545e+06	2.30384e+06	2.24229e+06	2.23746e+06	3.37465e+06	3.31156e+06	3.48754e+06	2.97453e+06	2.95692e+06	2.95429e+06	3.30116e+06	3.28197e+06	3.35314e+06	3.07319e+06	3.21005e+06	2.99716e+06	6.54848e+06
Com_21799_pos	Higenamine	Alkaloids and derivatives	(R,S)-Norcoclaurine; Norcoclaurine; 6,7-Dihydroxy-1-[(4-hydroxyphenyl)methyl]-1,2,3,4-tetrahydroisoquinoline; Higenamine	C16H17NO3	271.121	5.354	272.128	C06346	-	HMDB0033103	-	Organoheterocyclic compounds	Isoquinolines and derivatives	Benzylisoquinolines	-	-	-	Full match	No results	Full match	Organoheterocyclic compounds	Isoquinolines and derivatives	Benzylisoquinolines	Benzylisoquinolines	1.08697e+06	1.12974e+06	1.14259e+06	1.05463e+06	992477	1.01379e+06	1.20742e+06	1.217e+06	1.27212e+06	1.20804e+06	1.24877e+06	1.13581e+06	1.50091e+06	1.45026e+06	1.48306e+06	1.12464e+06	1.20964e+06	1.23733e+06	948228	884564	864896	838733	864335	851559	600578
Com_21855_pos	6-(Dimethylamino)purine	Nucleosides,nucleotides,and analogues	-	C7H9N5	163.086	4.854	164.093	-	-	HMDB0000473	-	Organoheterocyclic compounds	Imidazopyrimidines	Purines and purine derivatives	-	-	-	No results	Full match	Full match	Organoheterocyclic compounds	Imidazopyrimidines	Purines and purine derivatives	Xanthines	495309	508489	515373	529781	535307	522372	487695	496231	537008	555134	572310	574857	367613	367225	379637	346523	333047	339919	358655	358630	366667	352380	352526	406097	507774
Com_21865_pos	Oleanolic acid	Terpenoid compounds	Oleanolic acid; 3beta-Hydroxyolean-12-en-28-oic acid; Astrantiagenin C; Caryophyllin; Oleanolate	C30H48O3	496.353	9.657	497.361	C17148	-	HMDB0002364	LMPR0106150004	Lipids and lipid-like molecules	Prenol lipids	Triterpenoids	Prenol Lipids [PR]	Isoprenoids [PR01]	C30 isoprenoids (triterpenes) [PR0106]	Invalid mass	No results	No results	Lipids and lipid-like molecules	Prenol lipids	Triterpenoids	Triterpenoids	226706	237556	221734	213883	234039	317868	194527	295316	206758	166439	183253	186570	2.04943e+06	1.82451e+06	1.68598e+06	530110	708084	694876	516590	514770	455965	300238	328284	468224	607444
Com_21873_pos	N-p-Coumaroyl putrescine	Polyphenols	-	C13H18N2O2	234.137	5.153	235.144	-	-	-	-	-	-	-	-	-	-	Full match	No results	Full match	Phenylpropanoids and polyketides	Cinnamic acids and derivatives	Hydroxycinnamic acids and derivatives	Coumaric acids and derivatives	852824	886681	882743	868250	903005	874467	1.25415e+06	1.30377e+06	1.3865e+06	1.27858e+06	1.27811e+06	1.27735e+06	4.03327e+06	4.39336e+06	3.17552e+06	2.68286e+06	1.98506e+06	2.69651e+06	2.83216e+06	2.07267e+06	2.11762e+06	2.27964e+06	2.02725e+06	1.89281e+06	6.30053e+06
Com_21939_pos	2-{[(6-fluoro-4H-1,3-benzodioxin-8-yl)methyl]thio}-1,3-benzothiazole	Heterocyclic compounds	-	C16H12FNO2S2	355.012	4.736	356.019	-	-	-	-	-	-	-	-	-	-	Invalid mass	No results	No results	-	-	-	-	1.65901e+06	1.71206e+06	1.76477e+06	1.73988e+06	1.22735e+06	1.21758e+06	1.12716e+06	1.05402e+06	1.77948e+06	1.70603e+06	955759	2.25841e+06	3.10633e+06	3.0258e+06	3.67817e+06	2.30685e+06	2.44813e+06	2.56646e+06	2.05618e+06	1.89864e+06	1.80606e+06	1.50881e+06	1.43883e+06	1.67833e+06	3.50574e+06
Com_21964_pos	2,5-bis(4-hydroxy-3-methoxyphenyl)-3,4-dimethyloxolan-3-ol	Flavonoids	-	C20H24O6	365.111	4.032	383.145	-	-	-	-	-	-	-	-	-	-	Invalid mass	No results	No results	-	-	-	-	1.41616e+06	1.33288e+06	1.51286e+06	1.28956e+06	1.36509e+06	1.31775e+06	1.30557e+06	1.34865e+06	1.3244e+06	1.37459e+06	1.49391e+06	1.40367e+06	552250	556455	546361	450815	459433	493451	475080	455339	477468	492263	480353	473911	1.57121e+06
Com_22063_pos	Phenytoin	Heterocyclic compounds	Phenytoin	C15H12N2O2	274.068	2.277	275.075	C07443	-	HMDB0014397	-	Organoheterocyclic compounds	Azolidines	Imidazolidines	-	-	-	Invalid mass	No results	No results	-	-	-	-	1.9347e+06	1.85065e+06	1.76369e+06	2.17013e+06	2.03769e+06	1.95789e+06	1.94253e+06	2.2117e+06	2.10582e+06	2.24728e+06	2.13875e+06	2.10736e+06	6.23389e+06	6.10339e+06	5.59737e+06	4.5053e+06	4.58693e+06	4.94391e+06	1.17249e+07	1.13551e+07	1.09092e+07	1.29821e+07	1.27552e+07	1.31275e+07	1.82342e+07
Com_2208_pos	Prostaglandin K2	Lipids and lipid-like molecules	-	C20H30O5	332.196	6.804	333.204	-	-	-	LMFA03010023	-	-	-	-	-	-	Invalid mass	No results	No results	Lipids and lipid-like molecules	Fatty Acyls	Eicosanoids	Prostaglandins and related compounds	8.0428e+07	8.47656e+07	8.93116e+07	6.57509e+07	6.47922e+07	6.61063e+07	5.39477e+07	5.56355e+07	5.61429e+07	3.46979e+07	7.41898e+07	3.4722e+07	1.58729e+07	1.55573e+07	6.66487e+07	1.11384e+07	1.1293e+07	1.18111e+07	9.11211e+06	8.42954e+06	8.58039e+06	1.48922e+07	1.51597e+07	1.5864e+07	8.84613e+07
Com_2213_pos	Xanthurenic acid	Polyphenols	Xanthurenic acid; Xanthurenate	C10H7NO4	205.038	5.362	206.045	C02470	map00380 Tryptophan metabolism	HMDB0000881	-	Organoheterocyclic compounds	Quinolines and derivatives	Quinoline carboxylic acids	-	-	-	Full match	No results	Full match	Organoheterocyclic compounds	Quinolines and derivatives	Quinoline carboxylic acids	Quinoline carboxylic acids	5.44183e+06	6.9192e+06	5.34287e+06	5.47066e+06	5.33361e+06	5.53487e+06	5.42192e+06	6.19134e+06	5.28827e+06	1.31716e+07	1.30039e+07	1.39071e+07	2.5708e+07	2.48325e+07	2.53924e+07	1.82666e+07	1.781e+07	1.89738e+07	1.41687e+07	1.43934e+07	1.37039e+07	1.26202e+07	1.2022e+07	1.2048e+07	3.70534e+07
Com_22178_pos	N-(cyclopropylmethyl)-N'-phenylurea	Heterocyclic compounds	-	C11H14N2O	228.061	4.015	229.068	-	-	-	-	-	-	-	-	-	-	Invalid mass	No results	No results	-	-	-	-	1.95473e+06	1.83977e+06	2.08821e+06	1.77999e+06	1.88424e+06	1.8955e+06	1.80208e+06	1.86155e+06	1.98413e+06	1.89735e+06	2.06205e+06	1.93748e+06	1.65869e+06	9.56999e+06	5.76977e+06	6.57484e+06	4.00725e+06	2.04663e+06	4.0007e+06	519033	2.64807e+06	4.13801e+06	3.73496e+06	4.81942e+06	5.30711e+06
Com_22261_pos	Methionine sulfoxide	Amino acids and their derivatives	L-Methionine S-oxide	C5H11NO3S	165.047	1.621	166.053	C02989	map00270 Cysteine and methionine metabolism	HMDB0002005	-	Organic acids and derivatives	Carboxylic acids and derivatives	Amino acids, peptides, and analogues	-	-	-	No results	Full match	Full match	Organic acids and derivatives	Carboxylic acids and derivatives	Amino acids, peptides, and analogues	Alpha amino acids	405358	555666	397401	461557	674724	391536	360707	804038	376656	3.94419e+06	316115	510174	1.3502e+06	1.19192e+07	1.61704e+06	1.10539e+06	818865	6.80378e+06	504497	643324	497511	581945	540009	541664	935422
Com_22296_pos	Arachidonic acid	Lipids and lipid-like molecules	Arachidonate; Arachidonic acid; (5Z,8Z,11Z,14Z)-Icosatetraenoic acid; cis-5,8,11,14-Eicosatetraenoic acid	C20H32O2	304.24	6.933	305.247	C00219	map00590 Arachidonic acid metabolism;map00591 Linoleic acid metabolism;map01040 Biosynthesis of unsaturated fatty acids;map01100 Metabolic pathways;map04216 Ferroptosis;map04217 Necroptosis;map04270 Vascular smooth muscle contraction;map04611 Platelet activation;map04664 Fc epsilon RI signaling pathway;map04666 Fc gamma R-mediated phagocytosis;map04723 Retrograde endocannabinoid signaling;map0472…	HMDB0001043	LMFA01030001	Lipids and lipid-like molecules	Fatty Acyls	Fatty acids and conjugates	Fatty Acyls [FA]	Fatty Acids and Conjugates [FA01]	Unsaturated fatty acids [FA0103]	Full match	No results	Full match	Lipids and lipid-like molecules	Fatty Acyls	Fatty acids and conjugates	Long-chain fatty acids	841626	581923	808484	470609	678530	661122	568901	581363	433307	436094	382534	323227	709949	411037	465437	618256	606425	396910	333649	382603	458402	403631	476959	510352	951753
Com_2233_pos	H-HoArg-OH	Amino acids and their derivatives	-	C7H16N4O2	188.127	1.313	189.135	-	-	-	-	-	-	-	-	-	-	No results	Full match	Full match	Benzenoids	Tetralins	Not available	Tetralins	4.628e+07	4.66633e+07	4.87852e+07	4.49106e+07	4.445e+07	4.47136e+07	3.93889e+07	3.96448e+07	4.17743e+07	2.71235e+07	2.76122e+07	2.98821e+07	2.68932e+07	2.89591e+07	2.97085e+07	1.83343e+07	2.01764e+07	1.93498e+07	6.28666e+06	5.24925e+06	5.85828e+06	4.62272e+06	4.84865e+06	4.79502e+06	1.01017e+07
Com_22371_pos	Fisetin	Flavonoids	Fisetin; 7,3',4'-Trihydroxyflavonol	C15H10O6	286.046	2.686	287.053	C10041	-	-	LMPK12111566	-	-	-	-	-	-	Invalid mass	No results	No results	Phenylpropanoids and polyketides	Flavonoids	Flavones	Flavonols	1.25823e+06	1.15762e+06	1.38748e+06	1.45163e+06	1.48509e+06	1.36824e+06	1.22048e+06	1.28965e+06	1.02315e+06	1.34254e+06	1.6033e+06	1.54957e+06	1.03423e+06	855915	1.41053e+06	1.39371e+06	1.93358e+06	1.35408e+06	271120	885953	277133	279980	371693	272481	1.42928e+06
Com_2245_pos	3-Dehydroshikimic acid	Organic acids and derivatives	-	C7H8O5	172.037	1.398	173.045	-	-	HMDB0304122	-	Organic oxygen compounds	Organooxygen compounds	Carbonyl compounds	-	-	-	Full match	No results	Full match	Organic oxygen compounds	Organooxygen compounds	Carbonyl compounds	Cyclohexenones	1.00802e+08	9.54096e+07	9.35304e+07	8.81048e+07	9.35132e+07	1.08208e+08	6.23868e+07	1.01959e+08	1.28635e+08	7.78827e+07	1.58952e+08	1.72178e+08	1.46713e+08	3.4975e+07	3.61396e+07	1.18903e+08	1.48033e+08	1.51984e+08	2.48093e+08	2.55031e+08	2.56483e+08	2.19948e+08	2.23231e+08	2.12635e+08	3.5497e+08
Com_22589_pos	Coniferin	Polyphenols	Coniferin	C16H22O8	359.163	5.362	360.17	C00761	map00940 Phenylpropanoid biosynthesis	HMDB0013682	-	Organic oxygen compounds	Organooxygen compounds	Carbohydrates and carbohydrate conjugates	-	-	-	No results	Invalid mass	No results	Organic oxygen compounds	Organooxygen compounds	Carbohydrates and carbohydrate conjugates	Phenolic glycosides	712474	762586	771255	711886	669930	668343	815021	821487	858695	791072	842928	766681	1.01313e+06	978938	1.00108e+06	759142	816517	835207	1.21958e+06	849622	3.04315e+06	1.24589e+06	964864	1.59267e+06	372903
Com_22650_pos	Cephalotaxine	Alkaloids and derivatives	Cephalotaxine	C18H21NO4	315.147	5.902	648.329	C10580	-	HMDB0253207	-	Alkaloids and derivatives	Cephalotaxus alkaloids	-	-	-	-	Full match	No results	Full match	Alkaloids and derivatives	Cephalotaxus alkaloids	Not available	Cephalotaxus alkaloids	373888	392648	385096	526261	439902	470148	492887	472242	388979	422537	448290	447712	466175	450134	463951	521498	480731	435964	417133	389383	412295	413952	367751	348260	380948
Com_2266_pos	Trovafloxacin	Others	Trovafloxacin	C20H15F3N4O3	189.078	5.224	190.087	C07664	-	HMDB0014823	-	Organoheterocyclic compounds	Diazanaphthalenes	Naphthyridines	-	-	-	Invalid mass	No results	No match	Organoheterocyclic compounds	Diazanaphthalenes	Naphthyridines	Naphthyridine carboxylic acids and derivatives	1.93265e+06	2.25883e+06	2.58105e+06	2.57299e+06	2.47821e+06	2.09377e+06	1.81893e+06	2.17651e+06	2.28431e+06	2.3971e+06	2.84834e+06	2.32803e+06	3.51125e+06	3.44561e+06	3.62871e+06	3.09493e+06	3.07661e+06	3.07387e+06	1.84481e+06	3.41481e+06	3.48887e+06	1.53866e+06	3.33999e+06	3.11848e+06	1.69502e+07
Com_2268_pos	N-(2,5-diethoxy-4-morpholinophenyl)thiophene-2-carboxamide	Heterocyclic compounds	-	C19H24N2O4S	376.152	5.678	377.159	-	-	-	-	-	-	-	-	-	-	Invalid mass	No results	No match	-	-	-	-	1.09121e+06	1.21232e+06	1.27094e+06	1.35337e+06	1.35009e+06	1.61268e+06	1.95505e+06	2.07017e+06	1.51299e+06	4.00242e+06	4.19892e+06	5.72789e+06	2.61931e+06	2.37266e+06	3.42114e+06	2.45918e+06	2.0367e+06	2.12716e+06	2.89449e+06	2.37302e+06	3.14801e+06	3.17567e+06	2.46857e+06	2.30432e+06	1.40627e+07
Com_22684_pos	Gossypol	Terpenoid compounds	Gossypol	C30H30O8	518.195	5.354	519.202	C07667	map00909 Sesquiterpenoid and triterpenoid biosynthesis;map01062 Biosynthesis of terpenoids and steroids;map01110 Biosynthesis of secondary metabolites	HMDB0040723	LMPR0103330002	Lipids and lipid-like molecules	Prenol lipids	Sesquiterpenoids	Prenol Lipids [PR]	Isoprenoids [PR01]	C15 isoprenoids (sesquiterpenes) [PR0103]	Full match	No results	Full match	Lipids and lipid-like molecules	Prenol lipids	Sesquiterpenoids	Sesquiterpenoids	8.55631e+06	9.03744e+06	8.64855e+06	7.61831e+06	6.59286e+06	7.89884e+06	8.18515e+06	7.42398e+06	7.99707e+06	1.1421e+07	1.14855e+07	1.00409e+07	1.70041e+06	1.64303e+06	1.68019e+06	1.27412e+06	1.37042e+06	1.40179e+06	1.55906e+06	1.00214e+06	979855	1.17243e+06	979219	964746	1.33374e+06
Com_2275_pos	(-)-3-(3,4-Dihydroxyphenyl)-2-methylalanine	Amino acids and their derivatives	-	C10H13NO4	211.085	4.969	212.092	-	-	-	-	-	-	-	-	-	-	No results	Full match	Full match	-	-	-	-	5.39841e+07	5.42966e+07	5.49448e+07	1.03173e+08	1.05232e+08	1.03034e+08	8.13839e+07	8.71392e+07	9.09424e+07	883171	1.42895e+08	1.38664e+08	3.43644e+06	1.03019e+08	1.06779e+08	6.28692e+06	6.86482e+07	7.18283e+07	6.11477e+07	4.74471e+06	5.85092e+07	6.65065e+06	4.95214e+07	5.17958e+07	2.56678e+07
Com_22765_pos	Tricin 4'-O-(syringyl alcohol) ether	Flavonoids	-	C26H24O10	496.136	5.57	497.144	-	-	-	-	-	-	-	-	-	-	No results	Full match	Full match	-	-	-	-	1.75184e+07	1.75969e+07	1.506e+07	1.48623e+07	1.24737e+07	1.59236e+07	1.43947e+07	1.19969e+07	1.43707e+07	1.22334e+07	1.18371e+07	1.22216e+07	1.0233e+07	9.87396e+06	9.62865e+06	9.75583e+06	7.97173e+06	4.7633e+06	1.04477e+07	8.10529e+06	9.13811e+06	1.03289e+07	9.6342e+06	8.49613e+06	6.3269e+06
Com_22810_pos	N-(Phenylacetyl)-L-phenylalanine	Amino acids and their derivatives	-	C17H17NO3	283.12	6.97	284.127	-	-	HMDB0002372	-	Organic acids and derivatives	Carboxylic acids and derivatives	Amino acids, peptides, and analogues	-	-	-	Full match	No results	Full match	-	-	-	-	481581	462646	455800	490041	462493	442167	394281	399208	399803	469555	490214	506451	3.30205e+06	3.44564e+06	3.3666e+06	954962	1.15822e+06	1.14659e+06	505284	520892	511755	603066	547284	568230	590929
Com_22927_pos	6-styryl-3-phenyl-2,5-dihydro-1,2,4-triazin-5-one	Heterocyclic compounds	-	C17H13N3O	275.106	2.797	276.114	-	-	-	-	-	-	-	-	-	-	Full match	No results	No results	-	-	-	-	1.22081e+06	1.21474e+06	1.20899e+06	1.19455e+06	1.18651e+06	1.14585e+06	1.10519e+06	1.14028e+06	1.19292e+06	1.07818e+06	1.143e+06	1.16203e+06	1.3532e+07	1.34411e+07	1.38445e+07	1.32133e+07	1.39607e+07	1.34145e+07	1.31694e+07	1.24351e+07	1.32254e+07	1.02714e+07	1.03946e+07	1.05953e+07	2.4393e+06
Com_22938_pos	3-(3,4-dimethylphenyl)-3,4-dihydro-1,2,3-benzotriazin-4-one	Heterocyclic compounds	-	C15H13N3O	273.083	6.786	274.091	-	-	-	-	-	-	-	-	-	-	Invalid mass	No results	No results	-	-	-	-	2.59729e+06	3.08526e+06	3.55417e+06	688655	618877	615017	391671	461651	470887	310028	260706	265564	1.88383e+06	1.59316e+06	2.2573e+06	656633	721683	678301	456722	504442	540448	422715	415686	440580	907491
Com_22984_pos	Rhapontigenin	Flavonoids	-	C15H14O4	258.09	5.381	259.097	-	-	HMDB0031842	-	Phenylpropanoids and polyketides	Stilbenes	-	-	-	-	Full match	No results	Full match	Phenylpropanoids and polyketides	Stilbenes	Not available	Stilbenes	3.53174e+07	3.64182e+07	3.68259e+07	3.68154e+07	3.93513e+07	3.60332e+07	3.60168e+07	3.54152e+07	3.6384e+07	2.97954e+07	2.78437e+07	2.85198e+07	3.28032e+07	3.29037e+07	3.23308e+07	2.91373e+07	2.98928e+07	2.99825e+07	2.7582e+07	2.74936e+07	2.76642e+07	2.73237e+07	2.75833e+07	2.93119e+07	3.18306e+07
Com_23_pos	DL-Tryptophan	Amino acids and their derivatives	Tryptophan; alpha-Amino-beta-(3-indolyl)-propionic acid	C11H12N2O2	204.09	5.321	188.071	C00806	-	HMDB0030396	-	Organoheterocyclic compounds	Indoles and derivatives	Indolyl carboxylic acids and derivatives	-	-	-	Full match	Full match	Full match	Organoheterocyclic compounds	Indoles and derivatives	Indolyl carboxylic acids and derivatives	Indolyl carboxylic acids and derivatives	2.00125e+09	2.0593e+09	2.16763e+09	2.02533e+09	2.0269e+09	2.07454e+09	2.05478e+09	2.03819e+09	2.07289e+09	3.16759e+09	3.27558e+09	3.15573e+09	1.7116e+09	1.73993e+09	1.76183e+09	1.28738e+09	1.30215e+09	1.317e+09	7.0552e+08	6.87184e+08	6.71015e+08	3.54521e+08	3.53043e+08	3.51208e+08	6.69979e+08
Com_23005_pos	Norcimifugin	Flavonoids	-	C15H16O6	292.093	5.916	275.09	-	-	-	-	-	-	-	-	-	-	No results	Full match	Full match	Organoheterocyclic compounds	Benzopyrans	1-benzopyrans	Furanochromones	1.19305e+06	1.08524e+06	889491	1.08493e+06	1.15609e+06	3.9235e+06	1.27517e+06	1.26011e+06	1.53474e+06	1.94849e+06	1.35061e+06	1.35008e+06	3.43734e+06	2.32856e+06	1.78185e+06	936860	1.48633e+06	1.76073e+06	552444	1.46821e+06	1.30457e+06	2.33702e+06	2.19409e+06	2.0798e+06	1.57268e+06
Com_2301_pos	2-morpholinophenyl 2-[(4-chlorophenyl)sulfanyl]nicotinate	Polyphenols	-	C22H19ClN2O3S	852.155	11.568	427.085	-	-	-	-	-	-	-	-	-	-	Invalid mass	No results	No results	-	-	-	-	2.52984e+06	2.42848e+06	2.41483e+06	2.49934e+06	2.33055e+06	1.84707e+06	2.1768e+06	3.8038e+07	2.36465e+06	1.46281e+07	1.12023e+06	769151	2.5621e+06	1.32942e+08	2.49927e+06	2.34817e+06	1.40871e+08	2.3878e+06	9.80699e+07	2.12765e+06	2.03626e+06	2.45193e+06	2.14906e+06	2.42038e+06	2.54097e+06
Com_23075_pos	Lapachol	Lipids and lipid-like molecules	Lapachol	C15H14O3	242.094	5.555	243.101	C10366	-	HMDB0253978	-	Benzenoids	Naphthalenes	Naphthoquinones	-	-	-	No results	Full match	Full match	Lipids and lipid-like molecules	Prenol lipids	Quinone and hydroquinone lipids	Vitamin K compounds	2.24739e+06	2.28313e+06	2.27665e+06	1.73046e+06	1.56721e+06	1.93767e+06	1.86303e+06	1.74225e+06	1.98119e+06	2.51546e+06	1.91042e+06	2.33972e+06	1.2965e+06	1.13615e+06	1.38698e+06	1.23325e+06	952375	993865	1.10513e+06	991621	1.07758e+06	1.08868e+06	1.09848e+06	954923	2.05172e+06
Com_23094_pos	1,2-dihydroxyheptadec-16-yn-4-yl acetate	Organic acids and derivatives	-	C19H34O4	348.23	6.909	349.237	-	-	-	LMFA05000645	-	-	-	-	-	-	Invalid mass	No results	No results	-	-	-	-	2.47915e+06	2.78245e+06	2.59415e+06	1.83504e+06	2.12668e+06	1.82491e+06	1.99652e+06	1.82335e+06	2.03725e+06	1.46897e+06	1.0049e+06	896686	3.9099e+06	5.16528e+06	6.04499e+06	3.38594e+06	3.34618e+06	3.62822e+06	2.43306e+06	1.9449e+06	1.60247e+06	1.23436e+06	1.64238e+06	1.71328e+06	5.04948e+06
Com_2319_pos	Prunin	Flavonoids	Naringenin 7-O-beta-D-glucoside; Prunin	C21H22O10	456.104	4.926	457.111	C09099	map00941 Flavonoid biosynthesis	-	LMPK12140237	-	-	-	-	-	-	Invalid mass	No results	No match	Phenylpropanoids and polyketides	Flavonoids	Flavonoid glycosides	Flavonoid-7-O-glycosides	1.6498e+06	1.48825e+06	1.76255e+06	6.89272e+06	4.00115e+07	6.77551e+06	1.24785e+07	1.33735e+07	1.43539e+07	2.14926e+07	2.17658e+07	1.8298e+07	2.45655e+06	2.6073e+06	3.50557e+06	9.85077e+06	9.93972e+06	1.05735e+07	6.17478e+07	5.94709e+07	6.1136e+07	6.14227e+07	6.20378e+07	6.51389e+07	857205
Com_232_pos	4-Hydroxybenzaldehyde	Polyphenols	4-Hydroxybenzaldehyde; p-Hydroxybenzaldehyde	C7H6O2	122.037	5.353	123.044	C00633	map00363 Bisphenol degradation;map00623 Toluene degradation;map00627 Aminobenzoate degradation;map01061 Biosynthesis of phenylpropanoids;map01100 Metabolic pathways;map01120 Microbial metabolism in diverse environments	HMDB0011718	-	Organic oxygen compounds	Organooxygen compounds	Carbonyl compounds	-	-	-	Full match	Full match	Full match	Organic oxygen compounds	Organooxygen compounds	Carbonyl compounds	Hydroxybenzaldehydes	1.90615e+08	6.27352e+08	5.9646e+08	1.93493e+08	1.8487e+08	1.92696e+08	7.89903e+08	7.83461e+08	3.44908e+08	3.59328e+08	3.73162e+08	3.60127e+08	5.28508e+08	3.11006e+08	2.98682e+08	4.45563e+08	4.72166e+08	2.38422e+08	2.46567e+08	2.48877e+08	2.29355e+08	2.03684e+08	2.12208e+08	2.20232e+08	3.23803e+08
Com_23216_pos	dUDP	Nucleosides,nucleotides,and analogues	dUDP; 2'-Deoxyuridine 5'-diphosphate	C9H14N2O11P2	388.008	5.355	389.016	C01346	map00240 Pyrimidine metabolism;map01100 Metabolic pathways	HMDB0001000	-	Nucleosides, nucleotides, and analogues	Pyrimidine nucleotides	Pyrimidine deoxyribonucleotides	-	-	-	No results	Full match	Full match	Nucleosides, nucleotides, and analogues	Pyrimidine nucleotides	Pyrimidine deoxyribonucleotides	Pyrimidine 2'-deoxyribonucleoside diphosphates	910395	946220	956978	883312	831253	849104	1.01128e+06	1.0193e+06	1.54911e+06	1.0118e+06	1.04591e+06	951302	1.25709e+06	1.21467e+06	1.24215e+06	941947	1.01314e+06	1.03633e+06	1.30515e+06	740870	724397	1.06443e+06	1.31065e+06	713226	462699
Com_2329_pos	Ligustrazine	Flavonoids	-	C8H12N2	136.099	5.934	295.188	-	-	HMDB0036584	-	Organoheterocyclic compounds	Diazines	Pyrazines	-	-	-	Full match	No results	Full match	Organoheterocyclic compounds	Diazines	Pyrazines	Pyrazines	1.18164e+07	2.72492e+07	2.79245e+07	1.66669e+07	1.54158e+07	1.52419e+07	1.41486e+07	1.70484e+07	1.89378e+07	2.44951e+07	2.79861e+07	2.50181e+07	4.96558e+07	4.86039e+07	5.32257e+07	5.298e+07	2.84927e+07	5.95909e+07	5.70535e+07	6.69509e+07	6.07008e+07	6.54068e+07	2.97053e+07	6.37049e+07	9.71329e+07
Com_233_pos	L-Iditol	Carbohydrates	L-Iditol	C6H14O6	182.079	1.317	183.087	C01507	-	HMDB0011632	-	Organic oxygen compounds	Organooxygen compounds	Carbohydrates and carbohydrate conjugates	-	-	-	Full match	Full match	Full match	Organic oxygen compounds	Organooxygen compounds	Carbohydrates and carbohydrate conjugates	Sugar alcohols	3.60814e+06	3.59564e+06	4.47323e+06	3.01589e+07	3.11416e+07	3.63719e+07	5.17216e+07	5.85014e+07	6.69299e+07	8.23671e+07	8.47606e+07	8.87805e+07	1.1135e+07	2.01895e+07	1.8513e+07	4.0769e+07	4.5962e+07	3.43486e+07	2.24556e+08	2.2304e+08	2.20404e+08	6.98242e+08	6.77616e+08	6.9238e+08	1.00098e+08
Com_23310_pos	Retrochalcone	Flavonoids	-	C16H14O4	270.087	6.119	271.094	-	-	-	-	-	-	-	-	-	-	No results	Invalid mass	No results	-	-	-	-	2.76218e+06	2.84079e+06	2.93475e+06	3.5867e+06	3.44472e+06	2.80735e+06	2.81215e+06	3.01643e+06	3.20979e+06	1.80102e+06	1.53422e+06	1.70013e+06	2.92371e+06	3.27557e+06	8.7948e+06	3.38516e+06	3.32078e+06	3.673e+06	4.00134e+06	4.03574e+06	3.78165e+06	3.80365e+06	4.11975e+06	3.99939e+06	3.97795e+06
Com_23363_pos	N-Benzoyl-(2R,3S)-3-phenylisoserine	Amino acids and their derivatives	-	C16H15NO4	285.099	5.693	286.106	-	-	-	-	-	-	-	-	-	-	No results	Full match	Full match	-	-	-	-	408904	386574	398470	360171	377114	369625	336046	334795	374449	486426	507946	468266	406907	414943	458577	366192	358081	384362	314236	311329	316246	308430	298632	309225	874106
Com_2338_pos	alprazolam-d5	Heterocyclic compounds	-	C17H8[2]H5ClN4	313.116	1.437	314.123	-	-	-	-	-	-	-	-	-	-	Invalid mass	No results	No results	-	-	-	-	1.23633e+06	1.20227e+06	1.29829e+06	1.15548e+06	1.2079e+06	1.17647e+06	1.11024e+06	1.07072e+06	1.18176e+06	658370	663701	633614	1.29191e+06	1.3588e+06	1.28591e+06	1.18954e+06	1.1707e+06	1.20701e+06	1.2999e+06	1.29485e+06	1.18773e+06	1.46304e+06	1.37289e+06	1.37929e+06	2.19135e+07
Com_234_pos	Nicotinamide	Polyphenols	Nicotinamide; Nicotinic acid amide; Niacinamide; Vitamin PP	C6H6N2O	122.048	2.01	123.056	C00153	map00760 Nicotinate and nicotinamide metabolism;map01100 Metabolic pathways;map04212 Longevity regulating pathway - worm;map04977 Vitamin digestion and absorption	HMDB0001406	-	Organoheterocyclic compounds	Pyridines and derivatives	Pyridinecarboxylic acids and derivatives	-	-	-	Full match	Full match	Full match	Organoheterocyclic compounds	Pyridines and derivatives	Pyridinecarboxylic acids and derivatives	Nicotinamides	5.57867e+08	5.79347e+08	5.65348e+08	5.88259e+08	5.86602e+08	5.67095e+08	5.61635e+08	5.7326e+08	5.95775e+08	8.25357e+08	8.52179e+08	8.03983e+08	9.23802e+08	9.35241e+08	9.69987e+08	8.19511e+08	8.09662e+08	8.056e+08	7.44952e+08	7.28008e+08	7.34427e+08	6.33952e+08	6.2619e+08	6.30179e+08	9.12755e+08
Com_23442_pos	D-3-Phosphoglyceric acid	Organic acids and derivatives	-	C3H7O7P	185.993	1.685	187	-	-	HMDB0060180	-	Organic oxygen compounds	Organooxygen compounds	Carbohydrates and carbohydrate conjugates	-	-	-	Full match	No results	Full match	Organic oxygen compounds	Organooxygen compounds	Carbohydrates and carbohydrate conjugates	Sugar acids and derivatives	457132	459631	540274	454384	409143	427567	422144	423498	430946	420460	326182	489215	379241	576569	556404	1.57351e+06	356992	364365	398897	409275	399830	442403	414068	438091	389862
Com_23445_pos	Oleuropein	Terpenoid compounds	Oleuropein	C25H32O13	540.182	5.691	523.179	C09794	-	HMDB0035872	-	Lipids and lipid-like molecules	Prenol lipids	Sesquiterpenoids	-	-	-	No results	Full match	Full match	Lipids and lipid-like molecules	Prenol lipids	Terpene glycosides	Terpene glycosides	1.51613e+06	1.62646e+06	1.61651e+06	1.48908e+06	1.49101e+06	1.50273e+06	1.47332e+06	1.48103e+06	1.48511e+06	1.89592e+06	2.09402e+06	1.97009e+06	3.78803e+06	3.88007e+06	3.64827e+06	2.78893e+06	2.67707e+06	3.22928e+06	1.63309e+06	1.9022e+06	1.73621e+06	1.38242e+06	1.37715e+06	1.93361e+06	1.39555e+06
Com_2348_pos	SPH	Lipids and lipid-like molecules	-	C14H21N5O5	339.153	1.433	340.16	-	-	HMDB0000252	-	Organic nitrogen compounds	Organonitrogen compounds	Amines	-	-	-	Full match	No results	No results	-	-	-	-	951844	925620	999548	889596	929958	905758	854772	824340	909830	506876	507942	467484	994638	1.04614e+06	990017	915823	901314	929271	1.00079e+06	996899	914429	1.12639e+06	1.41546e+06	1.06191e+06	1.88374e+06
Com_23564_pos	ethyl 2-cyano-3-[(2-oxoazepan-3-yl)amino]acrylate	Amino acids and their derivatives	-	C12H17N3O3	251.127	4.782	252.134	-	-	-	-	-	-	-	-	-	-	Full match	No results	No results	-	-	-	-	335920	341542	333293	349394	354377	347097	309662	318411	347713	519702	510443	583412	252710	237119	243373	237609	231150	227345	240081	231903	229059	255938	236288	252177	1.244e+06
Com_2357_pos	gamma,gamma-Dimethylallyl pyrophosphate	Organic acids and derivatives	Dimethylallyl diphosphate; 2-Isopentenyl diphosphate; Delta2-Isopentenyl diphosphate; Dimethylallyl pyrophosphate; DMAPP; Monoprenyl diphosphate; Prenyl diphosphate	C5H12O7P2	246.005	0.466	247.013	C00235	map00900 Terpenoid backbone biosynthesis;map00908 Zeatin biosynthesis;map01060 Biosynthesis of plant secondary metabolites;map01062 Biosynthesis of terpenoids and steroids;map01070 Biosynthesis of plant hormones;map01100 Metabolic pathways;map01110 Biosynthesis of secondary metabolites;map01130 Biosynthesis of antibiotics	HMDB0001120	-	Lipids and lipid-like molecules	Prenol lipids	Isoprenoid phosphates	-	-	-	Full match	No results	Full match	Lipids and lipid-like molecules	Prenol lipids	Isoprenoid phosphates	Isoprenoid phosphates	2.16742e+07	2.06255e+07	2.24612e+07	3.32962e+07	1.85923e+07	1.95915e+07	7.62834e+06	2.75446e+07	1.42161e+07	8.8644e+06	1.09239e+07	2.97627e+07	5.84335e+06	5.07139e+06	44360.6	2.80288e+06	8.55921e+07	1.29095e+07	28269.5	39534.2	24761.2	1.1761e+07	1.37284e+07	2.05567e+07	9.67088e+07
Com_236_pos	4,6,8-trihydroxy-7-methoxy-3-methyl-3,4-dihydro-1H-2-benzopyran-1-one	Flavonoids	-	C11H12O6	240.063	1.366	241.071	-	-	-	-	-	-	-	-	-	-	Full match	No results	No results	-	-	-	-	3.4775e+08	3.62785e+08	3.92948e+08	4.48577e+08	4.60357e+08	4.46597e+08	3.46417e+08	4.57289e+08	4.84848e+08	4.76381e+08	4.76003e+08	4.73851e+08	2.0967e+08	2.12432e+08	2.17322e+08	5.28625e+08	5.28499e+08	4.03026e+08	7.59127e+08	7.61903e+08	7.6991e+08	7.59613e+08	7.52159e+08	7.66488e+08	4.68748e+08
Com_2366_pos	Apocynin	Polyphenols	Apocynin; Acetovanillone	C9H10O3	166.063	4.878	167.071	C11380	-	HMDB0247918	-	Organic oxygen compounds	Organooxygen compounds	Carbonyl compounds	-	-	-	Full match	Full match	Full match	Organic oxygen compounds	Organooxygen compounds	Carbonyl compounds	Alkyl-phenylketones	7.7744e+06	7.60636e+06	7.64506e+06	6.80466e+06	8.52644e+06	8.15649e+06	7.08292e+06	8.66641e+06	8.56566e+06	1.17843e+07	1.14932e+07	1.18265e+07	2.58227e+07	1.13179e+07	2.60521e+07	2.4216e+07	2.02838e+07	2.40385e+07	2.65708e+07	2.60639e+07	2.24304e+07	2.80492e+07	2.86087e+07	2.77088e+07	7.2193e+07
Com_2367_pos	trans-beta-Ionone	Terpenoid compounds	beta-Ionone; trans-beta-Ionone	C13H20O	192.152	5.797	193.159	C12287	-	HMDB0036565	-	Lipids and lipid-like molecules	Prenol lipids	Sesquiterpenoids	-	-	-	No results	Full match	Full match	Lipids and lipid-like molecules	Prenol lipids	Sesquiterpenoids	Sesquiterpenoids	4.15623e+06	3.4821e+06	3.92114e+06	3.69672e+06	3.3388e+06	3.04616e+06	3.43153e+06	3.21895e+06	3.367e+06	3.99823e+06	4.08076e+06	2.97517e+06	8.26419e+06	1.34996e+07	7.93446e+06	1.36464e+07	2.37016e+07	7.98609e+06	3.80832e+06	1.6021e+07	3.7152e+06	1.47988e+07	1.44775e+07	1.45624e+07	3.94446e+07
Com_2373_pos	L-5-Hydroxytryptophan	Amino acids and their derivatives	5-Hydroxy-L-tryptophan; Oxitriptan	C11H12N2O3	220.085	4.007	221.092	C00643	map00380 Tryptophan metabolism;map01063 Biosynthesis of alkaloids derived from shikimate pathway;map01100 Metabolic pathways;map04726 Serotonergic synapse	HMDB0000472	-	Organoheterocyclic compounds	Indoles and derivatives	Tryptamines and derivatives	-	-	-	Full match	No results	Full match	Organoheterocyclic compounds	Indoles and derivatives	Tryptamines and derivatives	Serotonins	1.17367e+07	1.31846e+07	1.08758e+07	1.32165e+07	1.55109e+07	1.30116e+07	1.68679e+07	1.78127e+07	1.84784e+07	2.81525e+07	3.01914e+07	2.83558e+07	3.63397e+07	3.60978e+07	3.89279e+07	2.84433e+07	2.82814e+07	2.78843e+07	2.59162e+07	2.42943e+07	2.56454e+07	2.0381e+07	2.01723e+07	1.99788e+07	2.24101e+07
Com_23732_pos	Euphorbia factor L3	Terpenoid compounds	-	C31H38O7	522.259	8.621	523.267	-	-	-	-	-	-	-	-	-	-	Full match	No results	Full match	Lipids and lipid-like molecules	Prenol lipids	Diterpenoids	Diterpenoids	494445	719126	671211	931973	923875	865954	501512	521242	563164	348012	373948	437694	543692	397047	853232	974735	639762	1.06336e+06	624934	1.1096e+06	840850	1.36282e+06	1.01729e+06	1.17625e+06	1.01686e+06
Com_2379_pos	Malvidin	Flavonoids	Malvidin; Malvidin chloride	C17H14O7	330.074	5.609	331.081	C08716	-	-	LMPK12010004	-	-	-	-	-	-	Full match	Full match	Full match	Phenylpropanoids and polyketides	Flavonoids	O-methylated flavonoids	3'-O-methylated flavonoids	5.11508e+06	4.04665e+06	4.38114e+06	5.99246e+06	6.49849e+06	6.1979e+06	7.51221e+06	7.79934e+06	7.97983e+06	1.06824e+07	1.01746e+07	1.50904e+07	1.52141e+07	2.23461e+07	1.5337e+07	1.88831e+07	1.60826e+07	1.72074e+07	1.46348e+07	2.08995e+07	1.56083e+07	1.82297e+07	4.37405e+06	1.64092e+07	2.70344e+07
Com_23806_pos	Lysopg 18:1	Lipids and lipid-like molecules	-	C24H47O9P	510.296	6.97	511.303	-	-	-	-	-	-	-	-	-	-	Full match	No results	Full match	Lipids and lipid-like molecules	Glycerophospholipids	Glycerophosphocholines	1-acyl-sn-glycero-3-phosphocholines	275264	279024	268752	283215	274651	257200	233978	237080	240942	282879	295647	295063	9.03086e+06	8.63737e+06	9.57408e+06	3.9464e+06	4.07816e+06	3.72229e+06	299474	314153	308642	325075	320029	308042	1.3537e+06
Com_23826_pos	Carnosol	Terpenoid compounds	Carnosol	C20H26O4	330.183	5.715	331.19	C09069	-	HMDB0002121	-	Lipids and lipid-like molecules	Prenol lipids	Terpene lactones	-	-	-	Full match	No results	Full match	Lipids and lipid-like molecules	Prenol lipids	Terpene lactones	Diterpene lactones	454664	475416	483477	416391	419563	452704	413276	408912	413193	556828	590026	547373	504928	900105	595106	440806	463951	1.27955e+06	852217	523699	952005	592386	446011	734739	854755
Com_23836_pos	Dihydrotanshinone I	Terpenoid compounds	-	C18H14O3	278.098	5.095	279.106	-	-	-	-	-	-	-	-	-	-	No results	Invalid mass	No results	Lipids and lipid-like molecules	Prenol lipids	Diterpenoids	Tanshinones, isotanshinones, and derivatives	680469	681517	676936	708936	683479	653802	678087	700010	656774	681343	707945	635343	508071	497230	502142	421128	390758	400624	442381	402111	448739	427324	431307	429435	497273
Com_23993_pos	Vitamin A	Lipids and lipid-like molecules	Retinol; all-trans-Retinol; Vitamin A; Vitamin A1	C20H30O	286.23	9.685	309.219	C00473	map00830 Retinol metabolism;map01100 Metabolic pathways;map04977 Vitamin digestion and absorption	HMDB0000305	LMPR01090001	Lipids and lipid-like molecules	Prenol lipids	Retinoids	Prenol Lipids [PR]	Isoprenoids [PR01]	Retinoids [PR0109]	Full match	No results	Full match	Lipids and lipid-like molecules	Prenol lipids	Retinoids	Retinoids	222654	221251	215718	212224	226795	312187	193035	274518	200415	164346	171307	188172	259848	274353	248891	254631	258148	249957	239635	234271	232484	257329	266519	253794	310888
Com_2406_pos	N(6)-OH-Me-Adenosine	Nucleosides,nucleotides,and analogues	-	C11H15N5O5	297.107	1.436	298.115	-	-	-	-	-	-	-	-	-	-	Full match	No results	Full match	Nucleosides, nucleotides, and analogues	Purine nucleosides	Not available	Purine nucleosides	1.12802e+06	1.09694e+06	1.18455e+06	1.05425e+06	1.10208e+06	1.0734e+06	1.01298e+06	976916	1.07823e+06	967595	1.03849e+06	1.19126e+06	1.17873e+06	1.23976e+06	1.32045e+06	1.08533e+06	1.06814e+06	1.10127e+06	4.26349e+06	4.422e+06	4.20757e+06	2.51873e+06	2.36304e+06	2.43096e+06	1.38896e+07
Com_2407_pos	5,7-dimethyl-2-phenylpyrazolo[1,5-a]pyrimidine	Heterocyclic compounds	-	C14H13N3	223.106	1.303	224.113	-	-	-	-	-	-	-	-	-	-	Invalid mass	No results	No results	-	-	-	-	958998	1.33682e+06	1.36724e+06	2.23389e+06	2.71041e+06	2.2268e+06	2.67054e+06	2.79814e+06	2.90194e+06	4.00086e+06	5.04036e+06	3.60192e+06	9.66509e+06	1.00991e+07	1.3137e+07	5.58877e+06	6.50195e+06	8.21195e+06	5.27513e+06	4.46067e+06	4.98262e+06	6.25407e+06	6.27725e+06	6.08928e+06	7.50322e+07
Com_24085_pos	LPC 18:0	Lipids and lipid-like molecules	1-Acyl-sn-glycero-3-phosphocholine; 1-Acyl-sn-glycerol-3-phosphocholine; alpha-Acylglycerophosphocholine; 2-Lysolecithin; 2-Lysophosphatidylcholine; 1-Acylglycerophosphocholine	C26H54NO7P	545.344	10.452	546.351	C04230	map00564 Glycerophospholipid metabolism;map05231 Choline metabolism in cancer	-	LMGP01050076	-	-	-	-	-	-	No results	Invalid mass	No results	Lipids and lipid-like molecules	Glycerophospholipids	Glycerophosphocholines	Phosphocholines	1.49286e+06	1.74069e+06	2.0258e+06	1.1611e+06	1.31726e+06	369950	707707	472459	1.47107e+06	195800	846000	212226	1.29357e+06	1.52002e+06	1.10921e+06	1.31222e+06	1.32504e+06	1.35021e+06	1.34337e+06	954273	1.24501e+06	1.24913e+06	1.06137e+06	1.13637e+06	731288
Com_2412_pos	3-Hydroxypicolinic acid	Polyphenols	3-Hydroxypicolinic acid	C6H5NO3	139.027	2.079	140.034	C18620	-	HMDB0013188	-	Organoheterocyclic compounds	Pyridines and derivatives	Pyridinecarboxylic acids and derivatives	-	-	-	No results	Full match	Full match	Organoheterocyclic compounds	Pyridines and derivatives	Pyridinecarboxylic acids and derivatives	Pyridinecarboxylic acids	3.59789e+07	3.62912e+07	3.53237e+07	3.56687e+07	3.53083e+07	3.40766e+07	3.2804e+07	3.35181e+07	3.42225e+07	2.97286e+07	2.96661e+07	2.80623e+07	3.89747e+07	4.11963e+07	4.07959e+07	3.869e+07	3.81921e+07	3.83949e+07	3.25778e+07	3.14245e+07	3.18315e+07	3.34548e+07	3.45126e+07	3.34805e+07	1.18597e+08
Com_24134_pos	Nicotinuric Acid	Amino acids and their derivatives	Nicotinurate; Nicotinuric acid; Nicotinylglycine	C8H8N2O3	180.053	4.039	378.139	C05380	map00760 Nicotinate and nicotinamide metabolism	HMDB0003269	-	Organic acids and derivatives	Carboxylic acids and derivatives	Amino acids, peptides, and analogues	-	-	-	Full match	No results	Full match	Organic acids and derivatives	Carboxylic acids and derivatives	Amino acids, peptides, and analogues	N-acyl-alpha amino acids	1.15074e+06	1.08306e+06	1.22932e+06	1.04787e+06	1.10924e+06	1.07077e+06	1.06087e+06	1.09588e+06	1.07617e+06	1.11696e+06	1.21392e+06	1.14059e+06	448745	452162	443960	366322	373325	400967	386039	369997	387979	400001	390323	385089	541906
Com_24207_pos	Morin Hydrate	Flavonoids	Morin; 3,5,7,2',4'-Pentahydroxyflavone; C.I.Natural Yellow 8	C15H12O8	320.054	5.943	321.061	C10105	-	HMDB0030796	-	Phenylpropanoids and polyketides	Flavonoids	Flavones	-	-	-	No results	Full match	Full match	Phenylpropanoids and polyketides	Flavonoids	Flavones	Flavonols	2.4191e+06	1.17211e+06	1.02801e+06	604874	421484	527688	378624	365786	631577	1.0117e+06	873435	763624	2.16081e+06	1.8789e+06	2.00637e+06	1.4525e+06	1.1853e+06	1.29191e+06	1.05798e+06	942907	875930	746939	366160	612434	396031
Com_24291_pos	Mosloflavone	Flavonoids	-	C17H14O5	298.083	6.127	299.09	-	-	-	LMPK12111099	-	-	-	-	-	-	Full match	No results	Full match	Phenylpropanoids and polyketides	Flavonoids	O-methylated flavonoids	7-O-methylated flavonoids	1.28841e+06	1.55414e+06	1.36279e+06	2.16862e+06	2.44938e+06	2.38348e+06	2.24913e+06	2.45819e+06	2.61518e+06	3.04689e+06	2.36167e+06	2.20936e+06	1.22006e+06	785519	983997	1.20676e+06	1.06979e+06	966909	1.12394e+06	1.0072e+06	961106	854570	1.2683e+06	1.07396e+06	3.34385e+06
Com_24320_pos	Psoralidin	Polyphenols	Psoralidin	C20H16O5	336.099	3.193	337.106	C10523	-	HMDB0034050	LMPK12090007	Phenylpropanoids and polyketides	Isoflavonoids	Coumestans	Polyketides [PK]	Flavonoids [PK12]	Coumestan flavonoids [PK1209]	Full match	No results	Full match	Phenylpropanoids and polyketides	Isoflavonoids	Coumestans	Coumestans	158568	164219	158256	166840	178967	165040	220753	203640	188141	1.06247e+06	491768	405336	135705	133610	127176	141407	140962	135691	167046	148406	177077	169656	155812	153569	216238
Com_24445_pos	Troxerutin	Flavonoids	-	C33H42O19	780.18	11.381	781.187	-	-	HMDB0006083	-	Phenylpropanoids and polyketides	Flavonoids	Flavonoid glycosides	-	-	-	Invalid mass	No results	No results	Phenylpropanoids and polyketides	Flavonoids	Flavonoid glycosides	Flavonoid-3-O-glycosides	842041	1.0648e+06	579966	1.05966e+06	905183	705492	640568	316413	779035	340909	874597	379712	859553	842625	742609	962860	1.19516e+06	825938	796843	796156	1.02684e+06	922472	801480	850425	840664
Com_24485_pos	2-[amino(3-chloroanilino)methylene]malononitrile	Others	-	C10H7ClN4	218.036	4.082	219.044	-	-	-	-	-	-	-	-	-	-	Full match	No results	No results	-	-	-	-	571919	586550	513780	537158	581269	499011	534220	542374	587887	585089	545414	464828	240134	224230	241392	512373	448798	288072	613063	741008	889763	744155	688552	780974	1.88894e+06
Com_24523_pos	Octhilinone	Flavonoids	Octhilinone	C11H19NOS	213.116	6.204	214.123	C18752	-	-	-	-	-	-	-	-	-	Invalid mass	No results	No results	-	-	-	-	1.18831e+06	1.00374e+06	447117	885995	1.3927e+06	1.04893e+06	1.29507e+06	1.05171e+06	1.79563e+06	605895	454647	426330	1.29311e+06	1.22835e+06	1.49048e+06	919762	866120	823278	1.31477e+06	1.25057e+06	974930	1.23698e+06	1.09441e+06	1.25214e+06	1.80345e+06
Com_2454_pos	N-butyl-N'-(4-fluorophenyl)thiourea	Others	-	C11H15FN2S	226.095	1.461	227.103	-	-	-	-	-	-	-	-	-	-	Invalid mass	No results	No results	-	-	-	-	1.09533e+06	1.12354e+06	1.16884e+06	1.09446e+06	1.12954e+06	1.13519e+06	1.0152e+06	1.02814e+06	1.08719e+06	651111	659860	642580	1.10739e+06	1.18869e+06	1.16055e+06	1.13682e+06	1.15779e+06	1.09826e+06	1.11794e+06	1.13634e+06	1.10656e+06	1.26785e+06	1.21146e+06	1.23907e+06	2.29181e+07
Com_24692_pos	2-(cyclopropylcarbonyl)-3-(4-fluoroanilino)acrylonitrile	Others	-	C13H11FN2O	252.063	6.499	253.07	-	-	-	-	-	-	-	-	-	-	Invalid mass	No results	No results	-	-	-	-	346403	485471	439823	332329	326229	325080	310275	306290	329878	377618	372245	363797	349664	839249	366161	352231	346655	361575	352423	343962	371942	362264	347290	348269	371913
Com_2486_pos	Kinetin	Heterocyclic compounds	Kinetin; 6-Furfuryladenine	C10H9N5O	215.081	5.148	216.088	C08272	-	HMDB0012245	-	Organoheterocyclic compounds	Imidazopyrimidines	Purines and purine derivatives	-	-	-	Full match	No results	Full match	Organoheterocyclic compounds	Imidazopyrimidines	Purines and purine derivatives	6-alkylaminopurines	592540	616064	613327	603258	627406	607577	871382	905856	963334	888354	816287	887500	1.46876e+06	1.4083e+06	1.46798e+06	1.30519e+06	1.64417e+06	1.2963e+06	1.37412e+06	1.44008e+06	1.34309e+06	1.4182e+06	1.40853e+06	1.32358e+06	3.67388e+07
Com_24868_pos	Docosahexaenoic Acid	Lipids and lipid-like molecules	(4Z,7Z,10Z,13Z,16Z,19Z)-Docosahexaenoic acid; 4,7,10,13,16,19-Docosahexaenoic acid; Docosahexaenoic acid; Docosahexaenoate	C22H32O2	345.265	8.4	346.272	C06429	map01040 Biosynthesis of unsaturated fatty acids	HMDB0002183	LMFA01031176	Lipids and lipid-like molecules	Fatty Acyls	Fatty acids and conjugates	Fatty Acyls [FA]	Fatty Acids and Conjugates [FA01]	Unsaturated fatty acids [FA0103]	Invalid mass	No results	No results	Lipids and lipid-like molecules	Fatty Acyls	Fatty acids and conjugates	Very long-chain fatty acids	641193	709360	789673	408129	326353	471112	1.95483e+06	4.13503e+06	1.75712e+06	262383	270394	269831	553839	676120	772837	810388	669409	661313	378044	695438	309988	752237	674525	801686	2.0068e+06
Com_24873_pos	5-chloro-6-(trifluoromethyl)-1,3-dihydro-2H-benzimidazole-2-thione	Heterocyclic compounds	-	C8H4ClF3N2S	251.972	5.457	252.979	-	-	-	-	-	-	-	-	-	-	Invalid mass	No results	No results	-	-	-	-	9.45951e+06	9.75435e+06	9.86357e+06	9.86076e+06	1.054e+07	9.65124e+06	9.64685e+06	9.48571e+06	9.7452e+06	7.9805e+06	7.45773e+06	7.63884e+06	8.78611e+06	8.81303e+06	8.65959e+06	7.80422e+06	8.00658e+06	8.03059e+06	7.38765e+06	7.36397e+06	7.40966e+06	7.31848e+06	7.388e+06	7.851e+06	8.52561e+06
Com_24901_pos	7-(2-thienyl)[1,2,4]triazolo[4,3-a]pyrimidine	Heterocyclic compounds	-	C9H6N4S	239.985	3.639	240.993	-	-	-	-	-	-	-	-	-	-	Invalid mass	No results	No results	-	-	-	-	192393	116929	117798	253210	273887	293398	461922	488407	463327	398915	458244	808936	118443	110152	107541	114885	117810	116492	410414	509400	344051	400532	212001	443836	180357
Com_25014_pos	2-[2-(2-pyridyloxy)ethoxy]pyridine	Heterocyclic compounds	-	C12H12N2O2	254.042	4.162	237.039	-	-	-	-	-	-	-	-	-	-	Invalid mass	No results	No results	-	-	-	-	284817	288658	462380	287797	301358	369531	429038	286123	292550	813338	798867	718407	227931	223675	215170	213800	211712	210878	236815	231528	235942	263338	240984	252453	358953
Com_2510_pos	1-Methyladenine	Nucleosides,nucleotides,and analogues	1-Methyladenine	C6H7N5	149.07	2.479	150.078	C02216	-	HMDB0011599	-	Organoheterocyclic compounds	Imidazopyrimidines	Purines and purine derivatives	-	-	-	Full match	No results	Full match	Organoheterocyclic compounds	Imidazopyrimidines	Purines and purine derivatives	Purines and purine derivatives	1.53005e+07	1.57246e+07	1.59982e+07	2.02069e+07	2.07328e+07	1.95166e+07	2.00448e+07	1.97758e+07	1.98653e+07	5.17146e+07	5.17685e+07	5.00503e+07	2.1135e+07	2.11497e+07	2.02476e+07	2.15741e+07	2.05361e+07	1.97947e+07	3.40034e+07	4.13512e+07	3.2464e+07	3.58272e+07	4.29739e+07	4.20516e+07	7.14893e+07
Com_25265_pos	Auraptene	Polyphenols	-	C19H22O3	298.156	6.245	299.163	-	-	HMDB0034054	-	Lipids and lipid-like molecules	Prenol lipids	Terpene lactones	-	-	-	No results	Full match	Full match	Lipids and lipid-like molecules	Prenol lipids	Terpene lactones	Terpene lactones	1.89115e+06	1.73264e+06	2.57006e+06	2.82267e+06	1.80552e+06	1.85138e+06	2.59526e+06	2.88752e+06	1.54435e+06	3.12951e+06	2.71723e+06	1.81949e+06	1.39014e+06	1.09813e+06	1.12176e+06	870188	1.53375e+06	953579	854396	828929	1.17567e+06	879545	864007	823860	646112
Com_25295_pos	Cyasterone	Flavonoids	Cyasterone	C29H44O8	520.302	6.142	521.31	C08816	-	HMDB0250618	LMST01040289	Lipids and lipid-like molecules	Prenol lipids	Triterpenoids	Sterol Lipids [ST]	Sterols [ST01]	Stigmasterols and C24-ethyl derivatives [ST0104]	Full match	No results	Full match	Lipids and lipid-like molecules	Prenol lipids	Triterpenoids	Triterpenoids	220387	228347	216137	212880	209137	209278	175815	181179	196672	250780	255025	236511	243124	231091	239536	221165	211831	212957	201597	199849	205193	203976	202046	196001	215574
Com_254_pos	L-Glutamine	Amino acids and their derivatives	L-Glutamine; L-2-Aminoglutaramic acid	C5H10N2O3	146.069	1.287	147.077	C00064	map00220 Arginine biosynthesis;map00230 Purine metabolism;map00240 Pyrimidine metabolism;map00250 Alanine, aspartate and glutamate metabolism;map00471 D-Glutamine and D-glutamate metabolism;map00630 Glyoxylate and dicarboxylate metabolism;map00910 Nitrogen metabolism;map00970 Aminoacyl-tRNA biosynthesis;map01060 Biosynthesis of plant secondary metabolites;map01100 Metabolic pathways;map01120 Micr…	HMDB0000641	-	Organic acids and derivatives	Carboxylic acids and derivatives	Amino acids, peptides, and analogues	-	-	-	Full match	No results	Full match	Organic acids and derivatives	Carboxylic acids and derivatives	Amino acids, peptides, and analogues	L-alpha-amino acids	3.79873e+08	3.83084e+08	4.04886e+08	3.24613e+08	3.28554e+08	3.19358e+08	3.10103e+08	3.14946e+08	3.32338e+08	2.50606e+08	2.38138e+08	2.77358e+08	4.8523e+07	5.45755e+07	4.68303e+07	2.33682e+07	2.41713e+07	2.35487e+07	2.09448e+07	2.21766e+07	2.3156e+07	2.86623e+07	2.97789e+07	2.606e+06	7.02872e+07
Com_25491_pos	Daphnoretin	Polyphenols	Daphnoretin	C19H12O7	352.057	6.245	353.064	C09216	-	HMDB0250858	-	Phenylpropanoids and polyketides	Coumarins and derivatives	Hydroxycoumarins	-	-	-	No results	Full match	Full match	Phenylpropanoids and polyketides	Coumarins and derivatives	Hydroxycoumarins	7-hydroxycoumarins	171773	172304	172857	157896	161773	160522	147068	144289	153082	183302	187218	183028	182738	172899	173600	164775	162158	163549	154121	153901	160875	162095	158296	158729	465390
Com_25528_pos	Fraxinellone	Polyphenols	-	C14H16O3	232.11	5.311	233.118	-	-	-	-	-	-	-	-	-	-	No results	Full match	Full match	Organoheterocyclic compounds	Isobenzofurans	Not available	Isobenzofurans	116442	124504	115144	106318	115387	113936	105343	108796	96558.1	111498	109096	113747	127610	128059	134198	116025	113663	124819	71839.6	79785.1	75895.8	74786.8	70134.2	75179.1	95757.2
Com_2556_pos	WMH	Others	-	C22H28N6O4S	472.193	5.765	473.2	-	-	-	-	-	-	-	-	-	-	Invalid mass	No results	No results	-	-	-	-	436033	419693	429132	413696	391732	388363	491272	889665	744648	907971	820828	761652	4.04574e+06	4.09879e+06	3.48157e+06	2.93711e+06	2.96059e+06	3.33297e+06	5.58932e+07	5.20023e+07	5.53915e+07	7.09669e+07	6.81681e+07	6.99634e+07	3.84353e+06
Com_25568_pos	Gly-Tyr-Ala	Amino acids and their derivatives	-	C14H19N3O5	309.132	4.79	310.139	-	-	-	-	-	-	-	-	-	-	Full match	No results	Full match	Organic acids and derivatives	Carboxylic acids and derivatives	Amino acids, peptides, and analogues	Oligopeptides	347351	350465	351293	358123	363231	368331	317399	335737	369140	419605	431305	396348	259023	252500	249454	239467	244940	240092	246079	240839	241614	262333	242191	258478	402950
Com_25585_pos	Tigloylgomisin H	Polyphenols	-	C28H36O8	500.242	6.214	501.249	-	-	-	-	-	-	-	-	-	-	Full match	No results	Full match	Phenylpropanoids and polyketides	Tannins	Hydrolyzable tannins	Hydrolyzable tannins	335594	329139	337315	328863	325034	312237	284630	277026	301214	362941	365606	369157	363090	369900	385304	339173	338863	344976	312110	307055	312130	321594	314533	300243	349859
Com_25698_pos	N1-isopropyl-2-(phenylthio)benzamide	Amino acids and their derivatives	-	C16H17NOS	293.087	4.186	294.095	-	-	-	-	-	-	-	-	-	-	Invalid mass	No results	No results	-	-	-	-	3.15992e+06	3.32559e+06	3.18295e+06	3.03713e+06	3.07315e+06	2.71902e+06	2.97043e+06	2.9647e+06	3.05129e+06	3.38128e+06	3.06373e+06	2.691e+06	1.21396e+06	1.12209e+06	1.21191e+06	1.06361e+06	1.06238e+06	1.08257e+06	1.18535e+06	1.11532e+06	1.08021e+06	1.19594e+06	1.11846e+06	1.14441e+06	4.72298e+06
Com_257_pos	DL-Lysine	Amino acids and their derivatives	Lysine	C6H14N2O2	146.106	1.173	147.113	C16440	-	-	-	-	-	-	-	-	-	Full match	Full match	Full match	Organic acids and derivatives	Carboxylic acids and derivatives	Amino acids, peptides, and analogues	Alpha amino acids	5.69136e+08	5.50765e+08	6.0416e+08	4.64486e+08	4.69734e+08	5.37415e+08	4.45276e+08	4.24239e+08	4.77853e+08	2.29017e+08	2.31855e+08	2.28956e+08	9.11544e+07	8.96148e+07	1.08701e+08	7.85045e+07	8.14459e+07	7.78151e+07	5.91432e+06	5.79603e+06	5.99414e+06	1.22387e+07	1.11719e+07	1.19697e+07	3.55309e+07
Com_25723_pos	L-Homocystine	Amino acids and their derivatives	L-Homocystine; Homocystine	C8H16N2O4S2	268.054	6.486	269.061	C01817	map00270 Cysteine and methionine metabolism	HMDB0000676	-	Organic acids and derivatives	Carboxylic acids and derivatives	Amino acids, peptides, and analogues	-	-	-	No results	Full match	Full match	Organic acids and derivatives	Carboxylic acids and derivatives	Amino acids, peptides, and analogues	L-alpha-amino acids	352321	399729	216783	437431	236430	230666	313309	230984	466922	200327	197477	192995	459637	2.23169e+06	216503	215256	453336	507599	720958	664200	870131	337579	599259	609232	368328
Com_2575_pos	Picrotoxinin	Terpenoid compounds	Picrotoxinin	C15H16O6	292.095	5.374	275.091	C09529	map07230 GABA-A receptor agonists/antagonists	HMDB0240274	-	Organoheterocyclic compounds	Furopyrans	-	-	-	-	Full match	No results	Full match	Organoheterocyclic compounds	Furopyrans	Not available	Furopyrans	2.56394e+07	2.13059e+07	3.21912e+07	4.37548e+07	4.17648e+07	4.37321e+07	7.25698e+07	7.28865e+07	7.41955e+07	1.01572e+08	1.00821e+08	9.42944e+07	6.09475e+07	6.95635e+07	6.95954e+07	6.97287e+07	6.78009e+07	7.29608e+07	7.22372e+07	6.90197e+07	7.05778e+07	6.31886e+07	6.24707e+07	6.39986e+07	3.86513e+07
Com_2591_pos	LPC 16:0-SN1	Lipids and lipid-like molecules	-	C24H50NO7P	495.333	9.538	496.34	-	-	-	-	-	-	-	-	-	-	No results	Full match	Full match	-	-	-	-	1.17392e+07	1.00894e+07	1.07516e+07	8.86364e+06	7.06204e+06	6.66499e+06	6.833e+06	5.32398e+06	5.75546e+06	4.99799e+06	5.16873e+06	5.32395e+06	1.14548e+07	1.47663e+07	1.25888e+07	1.06023e+07	1.05778e+07	1.10721e+07	8.2457e+06	7.26207e+06	6.76814e+06	7.23216e+06	7.49278e+06	7.35694e+06	4.24447e+07
Com_25916_pos	(±)5(6)-EET	Lipids and lipid-like molecules	-	C20H32O3	320.234	6.197	321.242	-	-	-	-	-	-	-	-	-	-	Full match	No results	Full match	-	-	-	-	310994	320083	357491	306586	303766	435170	261041	258261	348716	331428	340449	343148	534490	455827	359205	347055	455650	321608	330790	314472	290987	491149	374746	376379	1.00363e+06
Com_25967_pos	Monocrotaline	Alkaloids and derivatives	Monocrotaline	C16H23NO6	325.153	4.033	343.187	C10350	-	HMDB0034363	-	Organoheterocyclic compounds	Pyrrolizines	-	-	-	-	No results	Full match	Full match	Organoheterocyclic compounds	Pyrrolizines	Not available	Pyrrolizines	647005	608955	691186	589167	623673	602045	596480	616164	605080	628014	682529	641297	252308	254229	249617	205965	209903	225445	217051	208032	218142	224902	219460	216517	304688
Com_2601_pos	TNH	Others	-	C14H22N6O6	370.161	6.107	371.168	-	-	-	-	-	-	-	-	-	-	Full match	No results	No results	-	-	-	-	6.69212e+06	6.32915e+06	7.10732e+06	6.39186e+06	5.67523e+06	5.85813e+06	5.73074e+06	6.22235e+06	6.06959e+06	1.09422e+07	9.92824e+06	1.06376e+07	6.06265e+07	6.52944e+07	6.80185e+07	4.92679e+07	5.37343e+07	5.28831e+07	5.04091e+07	4.61474e+07	4.67483e+07	3.75653e+07	3.78973e+07	3.64742e+07	2.40842e+07
Com_26080_pos	11-dehydro Thromboxane B2	Lipids and lipid-like molecules	-	C20H32O6	368.218	6.518	369.225	-	-	-	-	-	-	-	-	-	-	Invalid mass	No results	No results	Lipids and lipid-like molecules	Fatty Acyls	Eicosanoids	Thromboxanes	754504	846684	871454	875654	1.01785e+06	908801	775866	858181	845019	1.09053e+06	1.07775e+06	1.12077e+06	452862	344371	512456	437161	417814	539591	317658	328527	317243	359118	317478	402385	900318
Com_26102_pos	5-(4-morpholinoanilino)-5-oxo-3-phenylpentanoic acid	Organic acids and derivatives	-	C21H24N2O4	368.173	6.634	369.18	-	-	-	-	-	-	-	-	-	-	Full match	No results	No results	-	-	-	-	273068	280748	298035	316907	312584	314158	256706	253603	259321	302246	313387	323808	332760	297246	329252	344380	350895	350076	312837	310929	323203	307341	317533	303302	1.27498e+06
Com_26155_pos	N1-(3,5-dichlorophenyl)-3-amino-3-hydroxyiminopropanamide	Amino acids and their derivatives	-	C9H9Cl2N3O2	282.993	7.274	284	-	-	-	-	-	-	-	-	-	-	Invalid mass	No results	No results	-	-	-	-	384370	408753	397642	417178	385626	582485	542037	753052	651115	1.19042e+06	1.46594e+06	1.48134e+06	739249	442656	438351	408567	435323	622878	2.24883e+06	2.3244e+06	2.26924e+06	2.69381e+06	2.48914e+06	1.92237e+06	1.56047e+06
Com_26226_pos	Furanodiene	Terpenoid compounds	Furanodiene	C15H20O	216.152	6.278	217.159	C16959	-	HMDB0036769	-	Lipids and lipid-like molecules	Prenol lipids	Sesquiterpenoids	-	-	-	Full match	No results	Full match	Lipids and lipid-like molecules	Prenol lipids	Sesquiterpenoids	Germacrane sesquiterpenoids	408589	513320	310266	291498	358969	336703	261085	261664	356594	822945	663598	675165	889603	893286	891418	666631	717424	844388	1.28566e+06	787543	824496	452218	814589	659821	998035
Com_26238_pos	5,6-dimethyl-4-oxo-4H-pyran-2-carboxylic acid	Organic acids and derivatives	-	C8H8O4	168.039	0.832	169.046	-	-	-	-	-	-	-	-	-	-	Invalid mass	Invalid mass	No results	-	-	-	-	229577	188349	134640	188876	287827	330322	238435	260047	297573	205658	103989	49393.9	194704	197661	25806.6	558410	287176	258388	352986	343868	284599	317811	72153.5	185729	44044.8
Com_263_pos	N6-Me-dA	Nucleosides,nucleotides,and analogues	N6-Methyl-2'-deoxyadenosine	C11H15N5O3	265.116	1.381	266.124	C03795	-	-	-	-	-	-	-	-	-	Full match	No results	No results	Nucleosides, nucleotides, and analogues	Purine nucleosides	Purine 2'-deoxyribonucleosides	Purine 2'-deoxyribonucleosides	1.93683e+07	6.83369e+06	1.94763e+07	1.96892e+07	2.04159e+07	6.1912e+06	2.29433e+07	2.24135e+07	8.51226e+06	2.29534e+07	1.07439e+07	2.31125e+07	2.90861e+08	3.04823e+08	2.99034e+08	1.34623e+08	1.42896e+08	1.42196e+08	1.4019e+08	1.38278e+08	1.41795e+08	1.78552e+08	1.81373e+08	1.78156e+08	6.92097e+08
Com_2631_pos	5-(hydroxymethyl)-4-methoxy-2,5-dihydrofuran-2-one	Heterocyclic compounds	-	C6H8O4	166.024	2.1	167.031	-	-	-	-	-	-	-	-	-	-	Invalid mass	No results	No results	-	-	-	-	3.98035e+07	4.19316e+07	4.33066e+07	6.15908e+07	6.16516e+07	5.95131e+07	4.90583e+07	4.80225e+07	5.16506e+07	2.23236e+07	2.27381e+07	2.28232e+07	6.7192e+07	6.56227e+07	6.22852e+07	8.56174e+07	8.86593e+07	9.01456e+07	1.33201e+08	1.37124e+08	1.39899e+08	1.86515e+08	1.74032e+08	2.35783e+08	8.57384e+07
Com_2633_pos	Apigenin C-pentoside	Flavonoids	-	C20H18O9	402.095	5.247	403.102	-	-	-	-	-	-	-	-	-	-	No results	Full match	Full match	-	-	-	-	4.51929e+06	4.34297e+06	4.81967e+06	7.65671e+06	7.88068e+06	8.1979e+06	1.31991e+07	1.39719e+07	1.40722e+07	2.84741e+07	2.50719e+07	2.31225e+07	3.97151e+07	4.57735e+07	3.93959e+07	7.7043e+06	5.38475e+07	4.43568e+07	7.0112e+07	6.87139e+07	6.7674e+07	6.4537e+07	5.95456e+07	6.23686e+07	8.57692e+06
Com_26375_pos	Pristimerin	Terpenoid compounds	Pristimerin	C30H40O4	464.293	7.064	465.3	C08633	-	HMDB0256776	-	Lipids and lipid-like molecules	Prenol lipids	Triterpenoids	-	-	-	Full match	No results	Full match	Lipids and lipid-like molecules	Prenol lipids	Triterpenoids	Triterpenoids	242515	250626	246705	250091	249884	253827	239749	218387	233917	264908	267913	277590	1.47191e+06	1.57432e+06	1.63371e+06	1.38477e+06	1.0009e+06	1.33572e+06	1.15629e+06	1.07637e+06	1.10447e+06	762427	873171	813120	708687
Com_26406_pos	QLH	Organic acids and derivatives	-	C17H28N6O5	434.171	7.411	435.178	-	-	-	-	-	-	-	-	-	-	Invalid mass	No results	No results	-	-	-	-	222498	229944	241277	243790	224094	229036	199063	215023	195016	227061	234726	231559	258798	248512	250452	248369	225192	242624	1.71972e+06	1.21227e+06	1.12951e+06	276443	262935	266445	277056
Com_26429_pos	1-(4-methylphenyl)-3,5-diphenylpent-2-ene-1,5-dione	Others	-	C24H20O2	322.139	6.021	323.147	-	-	-	-	-	-	-	-	-	-	Invalid mass	No results	No results	-	-	-	-	1.65818e+06	1.39884e+06	1.51652e+06	1.44192e+06	1.34796e+06	1.80243e+06	1.27147e+06	1.21249e+06	1.37966e+06	1.45125e+06	1.51814e+06	1.45329e+06	993796	1.29348e+06	1.21195e+06	1.13058e+06	1.17708e+06	1.15158e+06	1.77398e+06	1.63571e+06	1.96423e+06	1.35214e+06	1.13254e+06	1.36488e+06	1.84287e+06
Com_2655_pos	N2-Methylguanosine	Nucleosides,nucleotides,and analogues	-	C11H15N5O5	297.108	4.948	298.115	-	-	-	-	-	-	-	-	-	-	Full match	Full match	Full match	Nucleosides, nucleotides, and analogues	Purine nucleosides	Not available	Purine nucleosides	7.80767e+06	8.0693e+06	8.31171e+06	8.80831e+06	9.49632e+06	1.1389e+07	1.11245e+07	1.22413e+07	1.20013e+07	2.60847e+07	2.71364e+07	2.68198e+07	2.80364e+06	1.08013e+07	1.05214e+07	2.47698e+06	8.97693e+06	2.94577e+06	1.20936e+07	1.20423e+07	1.18859e+07	1.15205e+07	1.22315e+07	1.31944e+07	7.27192e+06
Com_2664_pos	5-Aminosalicylic Acid	Polyphenols	-	C7H7NO3	153.043	5.534	154.05	-	-	HMDB0014389	-	Benzenoids	Benzene and substituted derivatives	Benzoic acids and derivatives	-	-	-	No results	Full match	Full match	Benzenoids	Benzene and substituted derivatives	Benzoic acids and derivatives	Aminobenzoic acids	4.68369e+06	5.69076e+06	4.22146e+06	4.15314e+06	3.56673e+06	4.88205e+06	4.34734e+06	3.356e+06	3.8038e+06	3.68661e+06	3.05328e+06	3.60091e+06	5.98435e+06	5.36539e+06	4.72326e+06	4.81399e+06	4.70882e+06	4.83528e+06	5.55701e+06	6.02229e+06	5.22384e+06	3.51645e+06	4.04252e+06	4.47152e+06	2.12969e+07
Com_2667_pos	Robinin	Polyphenols	Robinin	C33H40O19	762.199	5.611	763.206	C10178	-	-	LMPK12111685	-	-	-	-	-	-	Invalid mass	No results	No results	Phenylpropanoids and polyketides	Flavonoids	Flavonoid glycosides	Flavonoid-7-O-glycosides	2.9905e+06	3.34075e+06	2.98667e+06	2.95217e+06	3.85003e+06	3.27441e+06	3.98451e+06	3.96644e+06	3.51703e+06	2.98577e+06	2.76853e+06	3.50425e+06	6.72596e+06	6.75097e+06	6.82751e+06	7.74067e+06	7.79214e+06	7.3315e+06	7.22277e+06	6.81256e+06	9.11056e+06	8.37375e+06	8.98143e+06	7.66133e+06	5.22848e+07
Com_2675_pos	Sennoside C	Alkaloids and derivatives	Sennoside C	C42H40O19	848.219	1.376	849.226	C16797	-	-	-	-	-	-	-	-	-	Full match	No results	Full match	Benzenoids	Anthracenes	Anthracenecarboxylic acids and derivatives	Anthracenecarboxylic acids	9.31787e+06	9.18702e+06	8.68029e+06	9.69482e+06	1.02014e+07	1.14378e+07	1.59912e+07	1.4097e+07	1.3225e+07	3.87031e+07	3.59883e+07	3.77009e+07	6.05829e+06	6.2976e+06	6.22173e+06	1.3652e+07	3.06082e+06	9.68022e+06	2.85246e+07	2.91646e+07	2.9241e+07	2.6247e+07	2.37123e+07	2.34525e+07	1.0153e+07
Com_26765_pos	Lysopc 14:0	Lipids and lipid-like molecules	-	C22H46NO7P	467.302	8.579	468.309	-	-	-	-	-	-	-	-	-	-	No results	Full match	Full match	Lipids and lipid-like molecules	Glycerophospholipids	Glycerophosphocholines	1-acyl-sn-glycero-3-phosphocholines	175812	179328	180033	176849	177602	165737	157119	160785	160456	150095	163942	169019	209946	206757	198341	186937	184944	194145	198251	192788	195575	203272	207111	201903	1.08785e+06
Com_2681_pos	2-{2-oxo-2-[(2-oxo-3-azepanyl)amino]ethoxy}acetic acid	Amino acids and their derivatives	-	C10H16N2O5	244.106	1.516	245.113	-	-	-	-	-	-	-	-	-	-	Full match	No results	No results	-	-	-	-	4.1878e+06	4.07242e+06	4.39768e+06	3.91392e+06	4.09151e+06	3.98504e+06	3.76071e+06	3.62682e+06	4.00295e+06	2.97341e+06	2.82788e+06	2.36939e+06	4.37607e+06	4.60265e+06	5.58874e+06	4.02931e+06	3.96548e+06	4.08848e+06	4.65417e+06	1.97642e+06	4.02318e+06	1.1851e+07	6.35483e+06	9.51878e+06	6.93206e+07
Com_26893_pos	N2,N2-Dimethylguanosine	Nucleosides,nucleotides,and analogues	-	C12H17N5O5	311.121	4.996	312.128	-	-	HMDB0004824	-	Nucleosides, nucleotides, and analogues	Purine nucleosides	-	-	-	-	No results	Invalid mass	No results	Nucleosides, nucleotides, and analogues	Purine nucleosides	Not available	Purine nucleosides	1.50663e+06	1.49507e+06	1.58544e+06	1.6338e+06	1.58769e+06	1.50478e+06	1.38034e+06	1.43781e+06	1.59299e+06	1.60615e+06	1.6851e+06	1.70219e+06	2.86483e+06	3.19047e+06	3.19159e+06	2.58732e+06	2.57847e+06	2.67567e+06	2.74584e+06	2.75318e+06	2.77849e+06	2.58629e+06	2.56887e+06	2.52894e+06	754461
Com_2696_pos	Antiarol	Polyphenols	Antiarol; 3,4,5-Trimethoxyphenol	C9H12O4	184.074	5.623	185.081	C10765	-	-	-	-	-	-	-	-	-	Full match	No results	Full match	Benzenoids	Phenols	Methoxyphenols	Methoxyphenols	1.80373e+06	1.8723e+06	1.76314e+06	1.17391e+06	1.69749e+06	1.37341e+06	1.42663e+06	1.26098e+06	1.46646e+06	1.9539e+06	2.22504e+06	2.18718e+06	2.89374e+06	8.25299e+06	6.84599e+06	6.02389e+06	2.84702e+06	7.18346e+06	6.4038e+06	7.24556e+06	6.81367e+06	3.55788e+06	6.68408e+06	7.19276e+06	2.35427e+07
Com_26964_pos	Milbemycin A3 oxime	Polyphenols	-	C31H43NO7	541.295	6.013	542.302	-	-	-	-	-	-	-	-	-	-	Invalid mass	No results	No results	Phenylpropanoids and polyketides	Macrolides and analogues	Milbemycins	Milbemycins	374100	385514	385003	375683	357965	324905	297190	297008	299316	396418	397108	406868	743171	435155	725945	422407	492533	385802	472776	449276	503165	330486	593808	425605	626405
Com_27_pos	3-Hydroxy-3-Methylpentane-1,5-Dioic Acid	Organic acids and derivatives	-	C6H10O5	162.053	1.381	163.06	-	-	-	-	-	-	-	-	-	-	Full match	No results	Full match	-	-	-	-	1.16107e+09	1.06164e+09	1.01563e+09	1.43196e+09	1.51421e+09	1.32051e+09	1.66184e+09	1.76125e+09	1.62515e+09	3.00622e+09	2.99905e+09	3.01569e+09	1.23877e+09	9.87511e+08	9.68977e+08	1.9888e+09	2.04131e+09	2.05198e+09	4.16444e+09	4.2399e+09	4.04209e+09	3.94808e+09	3.94218e+09	3.82772e+09	2.36984e+09
Com_2710_pos	di(3-pyridyl) 5-(tert-butyl)isophthalate	Lipids and lipid-like molecules	-	C22H20N2O4	376.148	1.49	377.155	-	-	-	-	-	-	-	-	-	-	Invalid mass	No results	No results	-	-	-	-	1.78826e+06	1.91336e+06	1.90407e+06	1.76063e+06	1.77934e+06	1.93319e+06	1.66602e+06	1.7281e+06	1.79773e+06	1.11217e+06	1.12372e+06	1.09429e+06	1.73801e+06	1.80362e+06	1.90463e+06	1.85912e+06	1.88678e+06	1.85417e+06	1.99077e+06	1.8772e+06	1.91744e+06	2.29561e+06	2.12537e+06	2.27765e+06	4.38193e+07
Com_2711_pos	Ofloxacin impurity E	Heterocyclic compounds	-	C17H18FN3O4	347.121	1.365	348.129	-	-	-	-	-	-	-	-	-	-	Invalid mass	No results	No match	Organoheterocyclic compounds	Quinolines and derivatives	Quinoline carboxylic acids	Quinoline carboxylic acids	1.65362e+06	1.71793e+06	1.69009e+06	1.90376e+06	1.94683e+06	1.86198e+06	2.0108e+06	2.10624e+06	2.05192e+06	1.75728e+06	1.73792e+06	1.61459e+06	1.69996e+06	1.75739e+06	1.68342e+06	2.07016e+06	2.07174e+06	2.13617e+06	2.59367e+06	2.66508e+06	2.48195e+06	2.66889e+06	2.76814e+06	2.77724e+06	8.17685e+07
Com_27125_pos	Auramine	Others	Auramine	C17H21N3	267.175	3.286	268.182	C19193	-	HMDB0248724	-	Benzenoids	Benzene and substituted derivatives	Diphenylmethanes	-	-	-	No results	Full match	Full match	Benzenoids	Benzene and substituted derivatives	Diphenylmethanes	Diphenylmethanes	280215	263873	56669.1	324062	627780	94449.6	160860	473922	432970	492711	402464	324632	431973	179126	159978	39685.4	335142	39871.6	77559.3	58591.5	72891.7	56576.9	56050.3	55666	105824
Com_2718_pos	TBHQ	Polyphenols	-	C10H14O2	166.1	5.542	149.096	-	-	HMDB0032062	-	Benzenoids	Benzene and substituted derivatives	Phenylpropanes	-	-	-	No results	Full match	Full match	Benzenoids	Benzene and substituted derivatives	Phenylpropanes	Phenylpropanes	8.20651e+06	1.49182e+07	9.17505e+06	7.10259e+06	1.16497e+07	7.45712e+06	9.2369e+06	7.31353e+06	6.66988e+06	7.53441e+06	8.78633e+06	6.68327e+06	1.10913e+08	9.59282e+07	9.8375e+07	6.79591e+07	6.90484e+07	6.54234e+07	5.87905e+07	6.08877e+07	5.80047e+07	5.12654e+07	5.42133e+07	5.16575e+07	3.53579e+07
Com_27211_pos	4-Ethoxybenzaldehyde	Organic acids and derivatives	-	C9H10O2	150.065	5.853	151.073	-	-	HMDB0033970	-	Benzenoids	Phenol ethers	-	-	-	-	Invalid mass	No results	No results	Benzenoids	Phenol ethers	Not available	Phenol ethers	1.20514e+06	1.31248e+06	931704	811662	678999	738614	505822	436847	637477	492944	499851	507519	702434	701306	1.10217e+06	967624	1.27822e+06	795349	658445	1.45889e+06	787006	3.21634e+06	1.21558e+06	1.0759e+06	646751
Com_27272_pos	Oridonin	Terpenoid compounds	-	C20H28O6	364.188	8.212	767.342	-	-	HMDB0242516	-	Lipids and lipid-like molecules	Prenol lipids	Diterpenoids	-	-	-	Full match	No results	Full match	-	-	-	-	125020	123452	123552	135412	133410	130148	124668	116100	122356	113125	117136	119048	1.11346e+06	1.03522e+06	1.15802e+06	302328	396839	308711	138249	134276	142106	145478	143027	141895	1.01457e+06
Com_27285_pos	L-Hydroxylysine	Amino acids and their derivatives	L-Hydroxylysine; 5-Hydroxy-L-lysine; L-erythro-5-Hydroxylysine; (5R)-5-Hydroxy-L-lysine	C6H14N2O3	162.101	1.172	163.108	C16741	map00310 Lysine degradation;map01100 Metabolic pathways	-	-	-	-	-	-	-	-	No results	Full match	Full match	Organic acids and derivatives	Carboxylic acids and derivatives	Amino acids, peptides, and analogues	L-alpha-amino acids	506713	368603	426597	478364	426939	601898	541013	510690	658068	541851	515515	484658	215559	248243	192068	180010	161946	171510	177138	175287	187409	186258	190534	170252	411795
Com_2731_pos	Leucylproline	Amino acids and their derivatives	-	C11H20N2O3	228.148	5.243	229.155	-	-	HMDB0011175	-	Organic acids and derivatives	Carboxylic acids and derivatives	Amino acids, peptides, and analogues	-	-	-	Full match	No results	Full match	Organic acids and derivatives	Carboxylic acids and derivatives	Amino acids, peptides, and analogues	Dipeptides	2.36612e+07	2.49344e+07	2.44071e+07	2.45446e+07	2.55853e+07	2.4244e+07	2.8089e+07	3.11277e+07	2.98948e+07	3.52627e+07	5.60431e+07	5.25975e+07	2.82692e+07	1.95009e+07	2.82188e+07	2.52007e+07	1.86142e+07	1.60374e+07	2.32916e+07	1.33935e+07	2.18827e+07	2.30477e+07	1.09404e+07	2.42505e+07	3.55168e+07
Com_27320_pos	6-phenyl-4-(1,4-thiazinan-4-yl)thieno[3,2-d]pyrimidine	Nucleosides,nucleotides,and analogues	-	C16H15N3S2	291.093	5.633	292.1	-	-	-	-	-	-	-	-	-	-	Invalid mass	No results	No results	-	-	-	-	7.62013e+07	7.18133e+07	8.24256e+07	6.95172e+07	7.99671e+07	8.0945e+07	6.13926e+07	7.76783e+07	7.89637e+07	1.26712e+08	1.19884e+08	1.27367e+08	1.02896e+06	987562	1.06908e+06	897568	847057	790773	746831	715376	781251	717450	1.03977e+06	694566	1.05646e+07
Com_2749_pos	5-(4-methylphenyl)-2-phenyl-6H-1,3-thiazin-6-one	Heterocyclic compounds	-	C17H13NOS	279.072	5.259	280.079	-	-	-	-	-	-	-	-	-	-	Full match	No results	No results	-	-	-	-	1.36379e+06	1.45821e+06	1.34859e+06	1.36811e+06	1.35664e+06	1.33445e+06	1.73428e+06	1.78493e+06	1.841e+06	1.96583e+06	1.91331e+06	1.90918e+06	3.04387e+06	2.73274e+06	3.10265e+06	3.81146e+06	4.84039e+06	3.2512e+06	4.32242e+06	4.75138e+06	4.29093e+06	4.98847e+06	4.94238e+06	5.47925e+06	2.64727e+07
Com_27559_pos	2-(1H-benzimidazol-2-yl)-3-(1,3-benzodioxol-5-yl)acrylonitrile	Heterocyclic compounds	-	C17H11N3O2	289.086	2.706	290.093	-	-	-	-	-	-	-	-	-	-	Full match	No results	No results	-	-	-	-	268502	250203	254604	251620	260959	247562	233632	246361	256010	229190	236805	243934	1.00971e+06	1.10785e+06	900602	1.00932e+06	1.05074e+06	1.04763e+06	855179	867547	875299	518684	545038	580786	395971
Com_2756_pos	4-Hydroxymephenytoin	Polyphenols	-	C12H14N2O3	234.101	5.534	218.082	-	-	HMDB0013894	-	Organoheterocyclic compounds	Azolidines	Imidazolidines	-	-	-	Full match	No results	Full match	Organoheterocyclic compounds	Azolidines	Imidazolidines	Phenylhydantoins	5.92914e+06	7.20401e+06	5.344e+06	5.2575e+06	4.51517e+06	6.18024e+06	5.50335e+06	4.2484e+06	4.81527e+06	4.66693e+06	3.86518e+06	4.55844e+06	3.27785e+06	3.05595e+06	3.8329e+06	3.06401e+06	2.62005e+06	2.10479e+06	3.25044e+06	2.82063e+06	2.8394e+06	3.06594e+06	3.04565e+06	2.6039e+06	7.40835e+07
Com_27621_pos	Arctiin	Polyphenols	Arctiin	C27H34O11	534.208	5.885	535.215	C16915	-	HMDB0248568	-	Lignans, neolignans and related compounds	Lignan glycosides	-	-	-	-	No results	Full match	Full match	Lignans, neolignans and related compounds	Lignan glycosides	Not available	Lignan glycosides	199188	201100	202944	281978	266958	283307	264096	253033	251301	238948	241440	254384	1.38021e+06	1.35716e+06	1.33331e+06	627096	354149	268060	542000	540790	462263	557136	351084	213091	175726
Com_27669_pos	Leu-Pro	Amino acids and their derivatives	-	C11H20N2O3	228.147	9.54	229.155	-	-	HMDB0011175	-	Organic acids and derivatives	Carboxylic acids and derivatives	Amino acids, peptides, and analogues	-	-	-	Full match	No results	Full match	Organic acids and derivatives	Carboxylic acids and derivatives	Amino acids, peptides, and analogues	Dipeptides	190396	197914	203285	190574	201924	207066	171529	209926	176493	365967	189191	678526	222892	235122	223176	220452	221158	217433	221742	207702	209378	230563	226541	226209	276245
Com_2780_pos	13(S)-HOTrE	Lipids and lipid-like molecules	13(S)-HOT; (9Z,11E,15Z)-(13S)-Hydroxyoctadeca-9,11,15-trienoate; (9Z,11E,15Z)-(13S)-13-Hydroxyoctadeca-9,11,15-trienoic acid; (9Z,11E,13S,15Z)-13-Hydroxyoctadeca-9,11,15-trienoic acid; 13(S)-HOTrE	C18H30O3	294.219	6.412	295.227	C16316	map00592 alpha-Linolenic acid metabolism	-	-	-	-	-	-	-	-	Full match	No results	Full match	Lipids and lipid-like molecules	Fatty Acyls	Lineolic acids and derivatives	Lineolic acids and derivatives	2.49665e+07	2.50157e+07	2.0957e+07	2.70891e+07	2.70463e+07	2.60075e+07	3.36244e+07	3.34625e+07	2.26849e+07	5.09173e+07	3.73143e+07	3.77776e+07	3.7111e+06	3.88356e+06	3.77633e+06	4.35188e+06	4.52234e+06	4.41184e+06	4.34702e+06	4.40622e+06	4.26532e+06	4.55888e+06	4.54888e+06	4.21426e+06	2.61926e+07
Com_27837_pos	1,4-diamino-9,10-dioxo-9,10-dihydroanthracene-2-sulfonic acid	Organic acids and derivatives	-	C14H10N2O5S	159.013	2.612	160.021	-	-	-	-	-	-	-	-	-	-	Invalid mass	No results	No results	-	-	-	-	415690	387891	377379	404760	391293	373377	364099	359354	376895	378344	408500	390016	885343	769310	652799	537509	376146	622004	684939	1.85927e+06	1.62442e+06	1.64584e+06	3.28938e+06	2.76918e+06	592122
Com_27839_pos	N'-p-coumaroylspermine	Polyphenols	-	C19H32N4O2	348.252	6.236	349.259	-	-	-	-	-	-	-	-	-	-	No results	Full match	Full match	Phenylpropanoids and polyketides	Cinnamic acids and derivatives	Hydroxycinnamic acids and derivatives	Coumaric acids and derivatives	644072	643036	679218	638133	303722	599065	594580	572820	571298	684080	698693	683056	1.50245e+06	1.76214e+06	1.7103e+06	1.45777e+06	2.00045e+06	2.0159e+06	1.2439e+06	1.34534e+06	1.14895e+06	605623	655311	621461	653422
Com_2788_pos	Heptamethoxyflavone	Flavonoids	-	C22H24O9	432.141	5.6	433.149	-	-	-	-	-	-	-	-	-	-	Full match	No results	Full match	Phenylpropanoids and polyketides	Flavonoids	O-methylated flavonoids	8-O-methylated flavonoids	1.55369e+06	1.64482e+06	644254	1.56529e+06	1.50567e+06	1.51886e+06	1.74281e+06	1.58735e+06	1.70278e+06	1.42502e+06	1.39146e+06	1.71659e+06	5.25988e+06	9.66918e+06	1.72229e+06	3.70486e+06	4.90676e+06	4.91265e+06	5.79052e+06	4.10828e+06	2.87912e+06	4.02363e+06	3.77209e+06	4.69443e+06	2.84499e+06
Com_280_pos	Trigonelline	Alkaloids and derivatives	N-Methylnicotinate; Trigonelline; Trigenelline; 1-Methylpyridinio-3-carboxylate; Betaine nicotinate; Caffearin; Gynesine	C7H7NO2	137.048	1.395	138.055	C01004	map00760 Nicotinate and nicotinamide metabolism	HMDB0000875	-	Alkaloids and derivatives	-	-	-	-	-	Full match	Full match	Full match	Alkaloids and derivatives	Not available	Not available	Alkaloids and derivatives	8.02214e+07	8.55611e+07	7.24201e+07	7.43583e+07	7.70838e+07	6.83841e+07	7.00046e+07	7.38514e+07	7.16259e+07	6.77423e+07	6.86871e+07	6.82168e+07	6.65494e+07	7.61731e+07	6.73419e+07	5.31038e+07	5.45402e+07	6.22069e+07	6.62506e+07	6.20673e+07	6.09667e+07	8.54155e+07	8.45599e+07	8.00107e+07	3.25759e+08
Com_2803_pos	2-Methylnicotinamide	Amino acids and their derivatives	-	C7H8N2O	136.064	3.013	137.071	-	-	HMDB0059711	-	Organoheterocyclic compounds	Pyridines and derivatives	Pyridinecarboxylic acids and derivatives	-	-	-	Full match	No results	Full match	Organoheterocyclic compounds	Pyridines and derivatives	Pyridinecarboxylic acids and derivatives	Nicotinamides	9.43813e+06	8.5922e+06	7.79637e+06	8.2228e+06	7.48914e+06	7.51315e+06	6.0544e+06	800875	6.10932e+06	3.28599e+06	3.28993e+06	2.88196e+06	7.67185e+06	6.76191e+06	6.84386e+06	6.04794e+06	5.70541e+06	5.64372e+06	4.68004e+06	3.99279e+06	4.1843e+06	5.94043e+06	5.34917e+06	5.70593e+06	6.80648e+07
Com_28037_pos	2-[(butylamino)(imino)methyl]-1-oxohydrazinium-1-olate	Others	-	C5H12N4O2	182.074	5.925	183.081	-	-	-	-	-	-	-	-	-	-	Invalid mass	No results	No results	-	-	-	-	526903	547130	533439	653022	573199	530518	542734	547609	491505	613467	668417	599013	625034	623530	661540	634756	610562	586196	545893	512644	531410	504272	505477	621835	500978
Com_2807_pos	4-Methyl-5-thiazoleethanol	Heterocyclic compounds	5-(2-Hydroxyethyl)-4-methylthiazole; 4-Methyl-5-(2'-hydroxyethyl)-thiazole; 4-Methyl-5-(2-hydroxyethyl)-thiazole	C6H9NOS	143.041	4.867	144.048	C04294	map00730 Thiamine metabolism;map01100 Metabolic pathways	HMDB0032985	-	Organoheterocyclic compounds	Azoles	Thiazoles	-	-	-	No results	Full match	Full match	Organoheterocyclic compounds	Azoles	Thiazoles	4,5-disubstituted thiazoles	8.26915e+06	8.19966e+06	8.45703e+06	1.25545e+07	1.25746e+07	1.38589e+07	1.10033e+07	1.42119e+07	1.42045e+07	3.21447e+07	3.24717e+07	3.13588e+07	7.86262e+06	7.66295e+06	8.8035e+06	9.25564e+06	8.75294e+06	8.63204e+06	1.11205e+07	1.09244e+07	1.06523e+07	1.15191e+07	1.16346e+07	1.14283e+07	3.43177e+07
Com_28117_pos	Alternariol	Polyphenols	Alternariol	C14H10O5	258.052	6.086	259.06	C16838	-	HMDB0030831	-	Phenylpropanoids and polyketides	Coumarins and derivatives	-	-	-	-	Full match	No results	No results	Phenylpropanoids and polyketides	Coumarins and derivatives	Not available	Coumarins and derivatives	615843	292439	564615	553233	358338	297528	248992	382034	228086	314944	436035	320866	436088	1.3065e+06	648766	418737	306789	391699	272640	266655	269892	267442	260433	268696	310141
Com_28262_pos	1-(2-chlorophenyl)-4-(2,4-dinitrophenyl)piperazine	Heterocyclic compounds	-	C16H15ClN4O4	340.095	6.585	363.084	-	-	-	-	-	-	-	-	-	-	Invalid mass	No results	No match	-	-	-	-	105413	111158	107369	116262	112888	112831	102624	102044	104946	126342	123772	124888	115954	113974	115550	121374	123962	122616	122014	123617	126479	122925	117897	120804	122729
Com_28283_pos	5-methoxy-2-phenyl-4H-chromen-4-one	Heterocyclic compounds	-	C16H12O3	290.032	6.533	291.039	-	-	-	-	-	-	-	-	-	-	Invalid mass	No results	No results	-	-	-	-	1.18706e+06	1.07098e+06	1.22386e+06	1.17165e+06	962142	1.04796e+06	707599	1.10214e+06	770442	221461	258369	220367	2.20878e+06	1.77306e+06	1.66758e+06	1.29967e+06	1.38513e+06	1.31463e+06	933866	815846	992811	1.09048e+06	898152	1.10789e+06	1.1352e+06
Com_28336_pos	Guanidineacetic acid	Amino acids and their derivatives	Guanidinoacetate; Guanidinoacetic acid; Glycocyamine; N-Amidinoglycine; Guanidoacetic acid	C3H7N3O2	117.053	2.39	118.061	C00581	map00260 Glycine, serine and threonine metabolism;map00330 Arginine and proline metabolism;map01100 Metabolic pathways	HMDB0000128	-	Organic acids and derivatives	Carboxylic acids and derivatives	Amino acids, peptides, and analogues	-	-	-	Full match	No results	Full match	Organic acids and derivatives	Carboxylic acids and derivatives	Amino acids, peptides, and analogues	Alpha amino acids and derivatives	97031.1	102620	84858.8	88636.3	138618	231612	83373	85092.4	155814	128161	183533	296664	164717	80875.1	311940	113772	289300	150527	206239	84545.4	88807.6	155861	278990	180822	131759
Com_284_pos	4-Hydroxy-2,5-dimethyl-3(2H)furanone	Heterocyclic compounds	4-Hydroxy-2,5-dimethylfuran-3(2H)-one; Dimethylhydroxy furanone	C6H8O3	128.048	1.416	129.055	C20717	-	-	-	-	-	-	-	-	-	No results	Full match	Full match	Lipids and lipid-like molecules	Prenol lipids	Terpene lactones	Diterpene lactones	4.22571e+08	4.03089e+08	4.13607e+08	5.66816e+08	5.45482e+08	5.27105e+08	4.57565e+08	5.67969e+08	6.4886e+08	1.31344e+08	1.30843e+08	7.45277e+08	5.51093e+08	5.01705e+08	5.01096e+08	7.69054e+08	7.8696e+08	9.25031e+07	1.31796e+09	1.32364e+09	1.32216e+09	1.36121e+09	1.33383e+09	1.4037e+09	9.27895e+08
Com_2840_pos	3-N-Methyl-L-histidine	Amino acids and their derivatives	N(pi)-Methyl-L-histidine; N-pros-Methyl-L-histidine; 3-Methylhistidine; 1-Methylhistidine	C7H11N3O2	169.085	5.465	170.092	C01152	map00340 Histidine metabolism	HMDB0000479	-	Organic acids and derivatives	Carboxylic acids and derivatives	Amino acids, peptides, and analogues	-	-	-	Full match	No results	Full match	Organic acids and derivatives	Carboxylic acids and derivatives	Amino acids, peptides, and analogues	Histidine and derivatives	6.35084e+07	6.46722e+07	5.81286e+07	5.55804e+07	4.73451e+07	4.85053e+07	5.41771e+07	5.06481e+07	6.03669e+07	4.38105e+07	3.93021e+07	3.68343e+07	4.08688e+07	4.47586e+07	4.39632e+07	3.73552e+07	3.99671e+07	3.74987e+07	3.85879e+07	3.35816e+07	4.01186e+07	3.55319e+07	3.89199e+07	3.55193e+07	3.16437e+07
Com_28410_pos	Palmitoylethanolamide	Lipids and lipid-like molecules	Palmitoylethanolamide; Palmidrol	C18H37NO2	299.282	8.331	300.29	C16512	-	HMDB0002100	LMFA08040057	Organic acids and derivatives	Carboximidic acids and derivatives	Carboximidic acids	Fatty Acyls [FA]	Fatty amides [FA08]	N-acyl ethanolamines (endocannabinoids) [FA0804]	No results	Full match	Full match	Organic acids and derivatives	Carboximidic acids and derivatives	Carboximidic acids	Carboximidic acids	1.08465e+06	1.26485e+06	1.23338e+06	986911	972955	780724	1.06945e+06	1.004e+06	1.14957e+06	197911	225891	215735	744976	908155	615704	782615	853595	796142	768903	571893	775146	803954	691253	721890	853934
Com_2873_pos	Oleoyl ethanolamide	Lipids and lipid-like molecules	Oleoylethanolamide; OEA	C20H39NO2	307.288	10.148	330.277	C20792	map04024 cAMP signaling pathway	HMDB0002088	-	Organic nitrogen compounds	Organonitrogen compounds	Amines	-	-	-	Invalid mass	No results	No results	Organic nitrogen compounds	Organonitrogen compounds	Amines	N-acylethanolamines	1.84984e+07	1.85627e+07	1.93879e+07	1.63442e+07	1.53839e+07	1.2844e+07	6.19189e+07	5.34108e+07	6.70716e+07	3.39706e+06	8.10747e+06	3.54692e+06	1.91446e+07	2.0206e+07	1.86295e+07	1.9484e+07	1.96744e+07	1.95891e+07	1.57154e+07	1.51385e+07	1.52956e+07	1.9966e+07	2.00117e+07	2.00025e+07	3.26892e+07
Com_28771_pos	Lenalidomide	Heterocyclic compounds	-	C13H13N3O3	119.082	6.062	120.089	-	-	HMDB0014623	-	Organoheterocyclic compounds	Isoindoles and derivatives	Isoindolines	-	-	-	Invalid mass	No results	No results	-	-	-	-	236477	237848	246757	235747	230930	247936	188853	1.03385e+06	198381	283160	289255	280735	311231	373311	386711	262837	384558	256757	336267	251241	245817	303412	1.06807e+06	264840	474239
Com_28788_pos	N,N,N-Trimethyllysine	Amino acids and their derivatives	-	C9H20N2O2	188.152	1.554	189.16	-	-	-	-	-	-	-	-	-	-	Full match	No results	Full match	-	-	-	-	635199	629239	607052	619787	606883	608990	601566	571573	588492	462682	682330	459681	540793	1.52284e+06	590690	689784	636954	680560	848152	821631	819400	1.0248e+06	897565	930884	797409
Com_28834_pos	Parthenolide	Terpenoid compounds	Parthenolide	C15H20O3	248.137	2.406	249.145	C07609	-	-	LMPR0103090002	-	-	-	-	-	-	No results	Invalid mass	No results	Lipids and lipid-like molecules	Prenol lipids	Terpene lactones	Germacranolides and derivatives	340471	321992	324843	339135	333934	331205	396520	324871	388616	652616	345006	361806	301791	292947	287449	324956	326619	329333	326116	319339	321313	313774	317540	311073	499354
Com_28877_pos	Epigoitrin	Flavonoids	-	C5H7NOS	129.025	5.333	130.032	-	-	HMDB0251849	-	Organoheterocyclic compounds	Azolidines	Oxazolidines	-	-	-	Full match	No results	Full match	Organoheterocyclic compounds	Azolidines	Oxazolidines	Oxazolidines	611111	593160	588579	511309	543260	569969	622178	637995	654237	679181	624323	628655	746902	795433	780508	617628	635581	658977	464095	480271	450335	460050	437934	474768	318745
Com_2888_pos	Ketoisophorone	Terpenoid compounds	-	C9H12O2	152.084	5.551	153.091	-	-	HMDB0040216	-	Organic oxygen compounds	Organooxygen compounds	Carbonyl compounds	-	-	-	No results	Full match	Full match	Organic oxygen compounds	Organooxygen compounds	Carbonyl compounds	Cyclohexenones	1.10026e+07	1.20869e+07	1.03444e+07	1.02086e+07	8.56793e+06	1.09376e+07	9.88741e+06	8.24042e+06	9.8709e+06	8.40286e+06	7.34911e+06	8.39472e+06	2.38803e+07	2.25689e+07	3.79998e+07	2.09635e+07	1.91586e+07	4.76961e+07	2.24758e+07	4.4314e+07	2.98009e+07	2.59745e+07	2.72887e+07	5.83581e+06	2.17923e+07
Com_28947_pos	L-Asparagine	Amino acids and their derivatives	L-Asparagine; 2-Aminosuccinamic acid	C4H8N2O3	132.054	6.584	133.061	C00152	map00250 Alanine, aspartate and glutamate metabolism;map00460 Cyanoamino acid metabolism;map00970 Aminoacyl-tRNA biosynthesis;map01060 Biosynthesis of plant secondary metabolites;map01100 Metabolic pathways;map01110 Biosynthesis of secondary metabolites;map01230 Biosynthesis of amino acids;map04974 Protein digestion and absorption;map04978 Mineral absorption;map05230 Central carbon metabolism in …	HMDB0000168	-	Organic acids and derivatives	Carboxylic acids and derivatives	Amino acids, peptides, and analogues	-	-	-	Full match	No results	Full match	Organic acids and derivatives	Carboxylic acids and derivatives	Amino acids, peptides, and analogues	Asparagine and derivatives	855584	401789	627019	722665	342481	513425	401636	444494	211358	874384	903247	775105	251651	243740	216347	244073	239650	245168	231429	231451	237264	230155	231651	226183	229788
Com_2900_pos	Evernic acid	Polyphenols	-	C17H16O7	332.087	5.731	333.094	-	-	-	-	-	-	-	-	-	-	Invalid mass	No results	No results	Phenylpropanoids and polyketides	Depsides and depsidones	Not available	Depsides and depsidones	2.95251e+07	2.63928e+07	2.99239e+07	3.02228e+07	2.35256e+07	3.14877e+07	3.19125e+07	3.17818e+07	3.22328e+07	4.23911e+07	4.41557e+07	4.3722e+07	9.11402e+06	9.25161e+06	7.71146e+06	8.51105e+06	1.00832e+07	9.95806e+06	7.79407e+06	1.01245e+07	9.31816e+06	3.32712e+06	2.31451e+07	7.57773e+06	1.20496e+07
Com_2908_pos	N-lactoyl-phenylalanine	Amino acids and their derivatives	-	C12H15NO4	237.1	5.177	238.108	-	-	HMDB0062175	-	Organic acids and derivatives	Carboxylic acids and derivatives	Amino acids, peptides, and analogues	-	-	-	No results	Full match	Full match	Organic acids and derivatives	Carboxylic acids and derivatives	Amino acids, peptides, and analogues	Phenylalanine and derivatives	1.77383e+07	1.79567e+07	715826	3.49728e+07	1.19713e+06	3.40166e+07	3.28423e+07	3.22986e+07	3.32924e+07	1.76808e+07	1.0018e+08	9.74055e+07	1.3699e+07	1.46844e+07	1.50178e+07	2.05185e+07	2.04336e+07	2.02741e+07	1.58685e+07	5.39908e+06	1.48867e+07	1.45245e+07	1.33632e+07	1.4589e+06	5.91849e+07
Com_2929_pos	2-methyl-2,3,4,5-tetrahydro-1,5-benzoxazepin-4-one	Terpenoid compounds	-	C10H11NO2	159.069	5.313	160.076	-	-	-	-	-	-	-	-	-	-	Invalid mass	No results	No results	-	-	-	-	1.68392e+07	1.7483e+07	1.79574e+07	2.40826e+06	1.76884e+07	1.82466e+07	1.87499e+07	1.63581e+07	377292	2.36951e+07	2.5383e+07	2.24417e+07	1.38071e+07	1.34621e+07	1.32953e+07	1.10312e+07	1.07006e+07	1.105e+07	6.78509e+06	6.69671e+06	5.59859e+06	4.54704e+06	4.55077e+06	1.05443e+06	1.34966e+07
Com_2931_pos	Irisolidone 7-O-beta-d-glucoside	Flavonoids	-	C23H24O11	476.132	5.568	477.139	-	-	-	-	-	-	-	-	-	-	Full match	No results	Full match	-	-	-	-	2.34953e+06	2.43534e+06	2.48851e+06	2.21716e+06	2.008e+06	2.13701e+06	2.38702e+06	2.23226e+06	2.53841e+06	3.22295e+06	2.44774e+06	2.99777e+06	1.66114e+06	1.4557e+06	1.77708e+06	1.58011e+06	1.22024e+06	1.20952e+06	1.41595e+06	1.27052e+06	1.38066e+06	1.39487e+06	1.40743e+06	1.2235e+06	1.61144e+07
Com_29334_pos	1,2-di(3,4-dimethoxyphenyl)diaz-1-ene	Others	-	C16H18N2O4	340.078	4.039	341.085	-	-	-	-	-	-	-	-	-	-	Invalid mass	No results	No match	-	-	-	-	977177	919709	1.0439e+06	889824	941939	909274	900868	930597	913858	948495	1.03083e+06	968556	381063	383965	376999	311071	317018	340491	327814	324035	329462	339671	331452	327008	1.87019e+06
Com_294_pos	Maltol	Polyphenols	Maltol	C6H6O3	126.032	5.306	127.039	C11918	map00523 Polyketide sugar unit biosynthesis;map01130 Biosynthesis of antibiotics	HMDB0030776	-	Organoheterocyclic compounds	Pyrans	Pyranones and derivatives	-	-	-	Full match	Full match	Full match	Organoheterocyclic compounds	Pyrans	Pyranones and derivatives	Pyranones and derivatives	4.3533e+08	4.26157e+08	4.22213e+08	4.48272e+08	4.27491e+08	4.32703e+08	4.0382e+08	4.1448e+08	4.26824e+08	3.53208e+08	3.78577e+08	3.92535e+08	6.22258e+08	5.5939e+08	6.96084e+08	6.04581e+08	5.76727e+08	6.29392e+08	6.14875e+08	6.40465e+08	7.06825e+08	8.37422e+08	7.20833e+08	7.46537e+08	7.91155e+08
Com_29400_pos	4-[1-(dimethylamino)ethylidene]-2-phenyl-1,3-oxazol-5(4H)-one	Terpenoid compounds	-	C13H14N2O2	268.057	2.551	269.065	-	-	-	-	-	-	-	-	-	-	Invalid mass	No results	No results	-	-	-	-	378466	373596	356945	379921	375686	373824	349093	344314	365700	361364	374003	383616	787738	621327	430982	611121	365573	470584	718642	591265	979661	922745	896717	1.04882e+06	1.2667e+06
Com_2957_pos	2-[(3S)-1-(3,4-Difluorobenzyl)-3-pyrrolidinyl]-1H-benzimidazole	Polyphenols	-	C18H17F2N3	313.139	5.615	331.172	-	-	-	-	-	-	-	-	-	-	Full match	No results	No results	Organoheterocyclic compounds	Benzimidazoles	Not available	Benzimidazoles	1.35071e+06	1.25013e+06	1.16201e+06	1.17275e+06	1.13171e+06	1.1986e+06	1.19044e+06	1.13026e+06	1.17333e+06	1.64534e+06	1.77465e+06	1.49187e+06	5.58666e+07	6.79961e+07	5.40544e+07	5.07557e+07	5.43573e+07	4.92703e+07	5.25786e+07	5.16943e+07	4.57164e+07	4.59339e+07	5.07115e+07	5.0685e+07	1.52095e+07
Com_29572_pos	Pheophorbide A	Organic acids and derivatives	Pheophorbide a	C35H36N4O5	592.269	7.087	593.276	C18021	map00860 Porphyrin and chlorophyll metabolism;map01110 Biosynthesis of secondary metabolites	HMDB0256449	-	-	-	-	-	-	-	No results	Full match	Full match	Organoheterocyclic compounds	Tetrapyrroles and derivatives	Not available	Tetrapyrroles and derivatives	139983	143531	140218	142143	142025	144266	128729	124124	132950	147363	154910	150317	548399	622412	704194	512099	292371	672661	574293	452100	497010	317221	207105	385112	1.08321e+06
Com_296_pos	8-Hydroxyquinoline	Heterocyclic compounds	8-Hydroxyquinoline; Oxyquinoline	C9H7NO	145.053	5.323	146.06	C19434	-	-	-	-	-	-	-	-	-	Full match	Full match	Full match	Organoheterocyclic compounds	Quinolines and derivatives	8-hydroxyquinolines	8-hydroxyquinolines	2.15881e+08	2.26271e+08	2.31755e+08	2.26466e+08	2.15716e+08	2.26802e+08	2.15911e+08	2.2402e+08	2.21897e+08	3.3534e+08	3.48936e+08	3.42524e+08	1.88263e+08	1.88152e+08	1.96383e+08	1.39238e+08	1.42122e+08	1.43333e+08	7.88447e+07	7.58842e+07	7.24944e+07	4.14124e+07	3.8356e+07	4.05944e+07	6.6698e+07
Com_29701_pos	4-{2-[(2-chlorophenoxy)methyl]-1,3-thiazol-4-yl}benzonitrile	Heterocyclic compounds	-	C17H11ClN2OS	363.984	4.754	364.991	-	-	-	-	-	-	-	-	-	-	Invalid mass	No results	No results	-	-	-	-	262360	52112.3	51514.9	53422.8	52740.7	52504.8	44442	254524	49405.1	57909.3	207997	81422.7	37971.3	34946.8	34764.7	38226.6	37187.5	33748.7	35302.1	36113	35035.5	35131.1	36161.4	35850.5	58971.8
Com_29709_pos	di-C,C-pentosyl-apigenin	Flavonoids	-	C25H26O13	534.137	5.188	535.144	-	-	-	-	-	-	-	-	-	-	Full match	No results	Full match	-	-	-	-	1.34271e+06	1.87383e+06	1.45181e+06	1.59261e+06	1.75099e+06	1.53477e+06	2.95512e+06	2.07783e+06	2.2051e+06	4.90484e+06	5.59292e+06	4.70439e+06	3.35206e+06	3.28939e+06	3.4642e+06	2.97688e+06	2.93712e+06	3.84911e+06	4.03025e+06	3.25999e+06	3.33069e+06	3.51805e+06	3.76207e+06	3.42954e+06	4.0953e+06
Com_2972_pos	L-Leucyl-L-alanine Hydrate	Amino acids and their derivatives	-	C9H18N2O3	202.132	5.231	203.139	-	-	-	-	-	-	-	-	-	-	No results	Full match	Full match	Organic acids and derivatives	Carboxylic acids and derivatives	Amino acids, peptides, and analogues	Peptides	3.39767e+07	3.61027e+07	3.6384e+07	3.67804e+07	3.69756e+07	3.40567e+07	4.1454e+07	4.39419e+07	4.48653e+07	9.19733e+07	8.98182e+07	8.60118e+07	5.15068e+07	5.25989e+07	5.09165e+07	3.52083e+07	3.68458e+07	3.55378e+07	3.58611e+07	3.59202e+07	3.74839e+07	2.81384e+07	2.87955e+07	2.85884e+07	1.59874e+07
Com_2977_pos	4-methoxy-6-(prop-2-en-1-yl)-2H-1,3-benzodioxole	Polyphenols	-	C11H12O3	192.079	5.575	193.086	-	-	-	-	-	-	-	-	-	-	Full match	No results	Full match	-	-	-	-	5.45407e+06	5.62311e+06	5.55116e+06	4.47494e+06	3.79021e+06	4.95704e+06	6.27496e+06	4.59762e+06	5.67732e+06	2.95553e+06	1.79965e+07	1.85093e+07	5.99446e+07	4.21788e+07	4.52413e+07	4.70709e+07	4.02557e+07	3.9067e+07	3.95864e+07	3.48941e+07	3.52538e+07	2.81772e+07	2.79967e+07	1.46073e+07	5.62188e+07
Com_29926_pos	O-Arachidonoyl ethanolamine	Lipids and lipid-like molecules	-	C22H37NO2	347.28	8.578	348.287	-	-	HMDB0013655	-	Lipids and lipid-like molecules	Fatty Acyls	Fatty acid esters	-	-	-	Invalid mass	No results	No results	Lipids and lipid-like molecules	Fatty Acyls	Fatty acid esters	Fatty acid esters	249701	287585	188709	227359	169452	235992	864419	858089	786296	119253	130255	134288	245628	389394	202993	344899	264128	216743	265631	320593	281694	348533	263153	330152	646742
Com_29945_pos	Cefditoren pivoxil	Heterocyclic compounds	-	C25H28N6O7S3	658.079	7.132	659.087	-	-	HMDB0249760	-	Organoheterocyclic compounds	Lactams	Beta lactams	-	-	-	Invalid mass	No results	No results	-	-	-	-	1.77025e+06	1.68385e+06	1.86171e+06	1.02465e+06	1.20266e+06	1.12114e+06	183626	303290	142270	166923	172271	174519	179545	168523	177582	160280	169964	164295	175588	179385	185011	190917	178930	186566	197061
Com_29984_pos	2-{2-oxo-2H,8H,9H-furo[2,3-h]chromen-8-yl}propan-2-yl acetate	Terpenoid compounds	-	C16H16O5	310.084	5.926	311.091	-	-	-	-	-	-	-	-	-	-	Invalid mass	No results	No results	-	-	-	-	638743	665530	646667	883716	738699	789488	744149	793004	653186	743681	810295	751813	782817	755880	801958	875718	995345	732086	700463	653865	692340	695122	617539	821818	621613
Com_3_pos	5-Acetylsalicylic acid	Polyphenols	-	C9H8O4	180.064	1.289	181.071	-	-	-	-	-	-	-	-	-	-	No results	Invalid mass	No match	Phenylpropanoids and polyketides	Depsides and depsidones	Not available	Depsides and depsidones	1.53326e+08	5.80638e+07	5.75783e+07	6.44755e+07	1.62764e+08	2.08072e+07	1.10577e+08	8.10687e+07	1.1414e+08	2.12829e+07	3.04332e+08	4.04961e+07	1.52508e+08	1.48786e+08	1.56868e+08	1.81352e+08	1.24867e+08	1.28431e+08	1.42031e+08	1.31671e+08	1.30404e+08	1.06675e+08	1.32075e+08	1.3614e+08	1.4153e+08
Com_30025_pos	Galangin	Flavonoids	Galangin; 3,5,7-Trihydroxyflavone	C15H10O5	232.094	4.903	271.057	C10044	map00941 Flavonoid biosynthesis	HMDB0029521	LMPK12111653	Phenylpropanoids and polyketides	Flavonoids	Flavones	Polyketides [PK]	Flavonoids [PK12]	Flavones and Flavonols [PK1211]	Invalid mass	No results	No results	Phenylpropanoids and polyketides	Flavonoids	Flavones	Flavonols	224392	201181	204753	212579	224312	203757	216612	200917	203947	236103	256913	225142	207560	237336	250123	233003	200439	282594	382923	335403	261247	238306	226152	265348	245763
Com_3007_pos	N2-(2-cyano-4,6-difluorophenyl)thiophene-2-carboxamide	Amino acids and their derivatives	-	C12H6F2N2OS	264.016	3.766	265.023	-	-	-	-	-	-	-	-	-	-	Full match	No results	No results	-	-	-	-	3.82493e+07	3.29993e+07	3.21141e+07	4.7511e+07	4.72516e+07	4.75833e+07	5.02643e+07	5.09672e+07	5.22194e+07	5.43999e+07	5.50388e+07	5.52519e+07	8.77569e+07	6.817e+07	5.92324e+07	8.31498e+07	8.39284e+07	8.48505e+07	2.05121e+08	2.02767e+08	2.11181e+08	2.28976e+08	2.20806e+08	2.15706e+08	1.05266e+08
Com_3012_pos	8,8-dimethyl-2-phenyl-4H,8H-pyrano[2,3-h]chromen-4-one	Heterocyclic compounds	-	C20H16O3	304.114	2.299	305.121	-	-	-	-	-	-	-	-	-	-	Invalid mass	No results	No results	-	-	-	-	9.42301e+06	9.42801e+06	9.40949e+06	1.05572e+07	1.05449e+07	1.04319e+07	9.28084e+06	9.81405e+06	1.00528e+07	3.2896e+06	3.2196e+06	3.17623e+06	2.74568e+08	3.0815e+08	3.09387e+08	2.59474e+08	8.50922e+07	1.79247e+08	2.97533e+08	2.8768e+08	2.84303e+08	2.685e+08	2.5679e+08	2.68745e+08	5.13302e+07
Com_3013_pos	Stachydrine	Alkaloids and derivatives	Stachydrine; Proline betaine; L-Proline betaine	C7H13NO2	143.095	3.958	144.102	C10172	-	HMDB0004827	-	Organic acids and derivatives	Carboxylic acids and derivatives	Amino acids, peptides, and analogues	-	-	-	Full match	No results	Full match	Organic acids and derivatives	Carboxylic acids and derivatives	Amino acids, peptides, and analogues	Proline and derivatives	7.26409e+07	7.25404e+07	7.06235e+07	6.218e+07	6.32434e+07	6.00911e+07	6.1558e+07	6.28972e+07	6.43566e+07	1.57034e+08	1.60807e+08	1.65041e+08	5.37349e+07	5.43275e+07	5.38191e+07	4.16071e+07	4.1782e+07	4.082e+07	3.93633e+07	3.83503e+07	3.7309e+07	3.66911e+07	3.50921e+07	3.49506e+07	1.1333e+08
Com_3016_pos	Desthiobiotin	Alkaloids and derivatives	Dethiobiotin; Desthiobiotin	C10H18N2O3	214.132	5.351	215.139	C01909	map00780 Biotin metabolism;map01100 Metabolic pathways	HMDB0003581	-	Lipids and lipid-like molecules	Fatty Acyls	Fatty acids and conjugates	-	-	-	No results	Full match	Full match	Organoheterocyclic compounds	Azoles	Imidazoles	Imidazolyl carboxylic acids and derivatives	1.42912e+06	1.48536e+06	1.50225e+06	1.09338e+06	1.57892e+06	1.33291e+06	998775	1.60009e+06	1.67256e+06	2.09223e+06	3.01882e+06	1.46181e+06	1.97336e+06	918215	1.9499e+06	1.47865e+06	1.59041e+06	1.62681e+06	1.26331e+06	1.163e+06	1.13715e+06	1.10275e+06	1.13641e+06	1.11961e+06	2.46155e+06
Com_302_pos	Cuminaldehyde	Others	4-Isopropylbenzaldehyde; p-Cumic aldehyde; Cuminaldehyde	C10H12O	148.089	6.76	149.096	C06577	map00622 Xylene degradation;map01120 Microbial metabolism in diverse environments;map01220 Degradation of aromatic compounds	HMDB0002214	-	Lipids and lipid-like molecules	Prenol lipids	Monoterpenoids	-	-	-	Full match	No results	No results	Lipids and lipid-like molecules	Prenol lipids	Monoterpenoids	Aromatic monoterpenoids	2.68552e+07	3.33908e+07	3.28853e+07	3.04282e+08	3.00543e+08	3.43401e+08	1.65986e+08	1.8319e+08	1.73937e+08	2.07122e+07	1.79984e+07	1.7211e+07	4.14317e+07	3.72359e+07	4.98501e+07	3.6689e+08	4.01352e+08	4.04155e+08	2.14763e+08	2.10271e+08	2.19219e+08	1.1666e+08	1.19972e+08	1.22384e+08	3.28271e+07
Com_30326_pos	Arteannuin	Terpenoid compounds	-	C15H20O3	248.138	2.903	249.145	-	-	HMDB0242246	-	Lipids and lipid-like molecules	Prenol lipids	Terpene lactones	-	-	-	No results	Invalid mass	No results	Lipids and lipid-like molecules	Prenol lipids	Terpene lactones	Terpene lactones	189739	185261	184889	445131	350868	300279	621865	525873	287310	889805	887863	829174	180995	174944	175848	469389	469055	491591	671075	899161	610556	599389	652397	464172	291575
Com_3037_pos	2-Aminoadipic acid	Amino acids and their derivatives	L-2-Aminoadipate; L-alpha-Aminoadipate; L-alpha-Aminoadipic acid; L-2-Aminoadipic acid; L-2-Aminohexanedioate	C6H11NO4	161.069	2.101	162.076	C00956	map00300 Lysine biosynthesis;map00310 Lysine degradation;map00311 Penicillin and cephalosporin biosynthesis;map01100 Metabolic pathways;map01110 Biosynthesis of secondary metabolites;map01130 Biosynthesis of antibiotics;map01210 2-Oxocarboxylic acid metabolism;map01230 Biosynthesis of amino acids	HMDB0302754	-	Organic acids and derivatives	Carboxylic acids and derivatives	Amino acids, peptides, and analogues	-	-	-	Full match	No results	Full match	Organic acids and derivatives	Carboxylic acids and derivatives	Amino acids, peptides, and analogues	Alpha amino acids	1.06723e+08	1.1092e+08	8.50067e+07	1.15671e+08	9.23559e+07	8.54293e+07	9.34497e+07	8.70737e+07	9.00768e+07	1.16461e+08	7.88872e+07	1.03376e+08	1.12313e+08	1.10795e+08	1.09632e+08	1.02358e+08	1.12337e+08	1.06014e+08	9.81365e+07	1.02586e+08	1.05018e+08	1.07835e+08	8.54593e+07	1.06094e+08	1.67478e+08
Com_3041_pos	ethyl 5-methoxy-2-methyl-1-phenyl-1H-indole-3-carboxylate	Organic acids and derivatives	-	C19H19NO3	347.091	1.453	348.098	-	-	-	-	-	-	-	-	-	-	Invalid mass	No results	No results	-	-	-	-	7.1852e+07	7.62917e+07	7.51745e+07	7.5638e+07	8.19205e+07	8.32586e+07	7.53831e+07	7.44465e+07	7.73122e+07	5.42163e+07	5.47597e+07	5.16403e+07	1.61677e+07	1.99008e+07	2.91784e+07	9.24679e+07	9.22561e+07	9.06438e+07	5.89647e+07	5.65458e+07	5.65707e+07	5.19961e+07	4.78253e+07	4.78299e+07	8.98571e+07
Com_3047_pos	Citramalate	Organic acids and derivatives	Citramalate; Citramalic acid; alpha-Hydroxypyrotartaric acid; 2-Methylmalic acid	C5H8O5	148.037	0.03	149.045	C00815	-	HMDB0000426	-	Lipids and lipid-like molecules	Fatty Acyls	Fatty acids and conjugates	-	-	-	Full match	No results	Full match	Lipids and lipid-like molecules	Fatty Acyls	Fatty acids and conjugates	Hydroxy fatty acids	1.13523e+08	1.08005e+08	1.04884e+08	1.01761e+08	1.09881e+08	1.0473e+08	9.70048e+07	1.01334e+08	1.04872e+08	5.23228e+07	7.04447e+07	7.09138e+07	1.39301e+08	1.25386e+08	1.18946e+08	9.57552e+07	1.1227e+08	1.14512e+08	1.05836e+08	8.94006e+07	8.8616e+07	1.04701e+08	1.01618e+08	9.44626e+07	1.96466e+08
Com_3049_pos	Methyl jasmonate	Organic acids and derivatives	Methyl jasmonate; (-)-Methyl jasmonate	C13H20O3	224.141	5.531	207.138	C11512	map00592 alpha-Linolenic acid metabolism;map01110 Biosynthesis of secondary metabolites	HMDB0036583	LMFA02020010	Lipids and lipid-like molecules	Fatty Acyls	Lineolic acids and derivatives	Fatty Acyls [FA]	Octadecanoids [FA02]	Jasmonic acids [FA0202]	Full match	No results	Full match	Lipids and lipid-like molecules	Fatty Acyls	Lineolic acids and derivatives	Jasmonic acids	1.12003e+07	1.06329e+07	1.02736e+07	1.05339e+07	9.06425e+06	1.05222e+07	9.86055e+06	8.3373e+06	1.0624e+07	8.12196e+06	7.34062e+06	7.2842e+06	1.28184e+08	1.3098e+08	1.37563e+08	1.11479e+08	9.99973e+07	1.01347e+08	2.43175e+07	1.03101e+08	9.02777e+07	8.54308e+07	9.07501e+07	8.74499e+07	3.34417e+07
Com_30498_pos	L-Theanine	Amino acids and their derivatives	N5-Ethyl-L-glutamine; L-Theanine	C7H14N2O3	174.104	3.263	175.111	C01047	-	HMDB0034365	-	Organic acids and derivatives	Carboxylic acids and derivatives	Amino acids, peptides, and analogues	-	-	-	No results	Invalid mass	No results	Organic acids and derivatives	Carboxylic acids and derivatives	Amino acids, peptides, and analogues	Glutamine and derivatives	97234.2	95686	95145	109996	113242	105187	136724	133062	141302	145056	140174	147437	85390	76568.4	80505.6	91518	88598	92901.4	127636	121742	133880	128922	123445	488550	134540
Com_3050_pos	Swainsonine	Alkaloids and derivatives	Swainsonine	C8H15NO3	173.106	5.029	174.113	C10173	map00960 Tropane, piperidine and pyridine alkaloid biosynthesis;map01064 Biosynthesis of alkaloids derived from ornithine, lysine and nicotinic acid	-	-	-	-	-	-	-	-	No results	Full match	Full match	Organoheterocyclic compounds	Indolizidines	Not available	Indolizidines	7.71335e+06	9.51816e+06	9.10155e+06	9.44437e+06	8.70142e+06	9.40821e+06	8.17869e+06	8.78229e+06	1.01211e+07	1.99456e+07	2.4344e+07	1.93253e+07	1.5896e+06	1.55079e+06	1.53662e+06	1.35226e+06	1.40798e+06	1.22734e+06	1.23634e+06	1.41789e+06	1.39265e+06	1.33855e+06	1.20453e+06	1.29013e+06	4.77313e+06
Com_3065_pos	DQH	Organic acids and derivatives	-	C15H22N6O7	398.155	5.465	399.163	-	-	-	-	-	-	-	-	-	-	Full match	No results	No results	-	-	-	-	7.64064e+06	7.87879e+06	7.96701e+06	7.96474e+06	8.51335e+06	7.79551e+06	7.79196e+06	7.66181e+06	7.8714e+06	6.44602e+06	5.78739e+06	6.17005e+06	3.85323e+07	3.26988e+07	4.28242e+07	3.93183e+07	2.99331e+07	1.74084e+07	2.92927e+07	2.96477e+07	2.98297e+07	3.67196e+07	4.42122e+07	4.10448e+07	6.88631e+06
Com_30671_pos	N1-(2-amino-2-oxoethyl)-2-(isopropylthio)acetamide	Amino acids and their derivatives	-	C7H14N2O2S	212.059	6.126	213.066	-	-	-	-	-	-	-	-	-	-	Invalid mass	No results	No results	-	-	-	-	615090	637307	620730	594139	583692	584085	503267	505662	548903	699917	711764	690793	679336	690387	734470	655913	628088	598855	562648	557770	572685	569288	563903	577215	681190
Com_3068_pos	Riboflavin	Heterocyclic compounds	Riboflavin; Lactoflavin; 7,8-Dimethyl-10-ribitylisoalloxazine; Vitamin B2	C17H20N4O6	177.079	5.47	178.087	C00255	map00740 Riboflavin metabolism;map01100 Metabolic pathways;map01110 Biosynthesis of secondary metabolites;map04977 Vitamin digestion and absorption	HMDB0000244	-	Organoheterocyclic compounds	Pteridines and derivatives	Alloxazines and isoalloxazines	-	-	-	Invalid mass	Invalid mass	No results	Organoheterocyclic compounds	Pteridines and derivatives	Alloxazines and isoalloxazines	Flavins	1.42043e+07	1.4647e+07	1.4811e+07	1.48068e+07	1.58267e+07	1.44922e+07	1.44856e+07	1.42436e+07	1.46332e+07	1.19834e+07	1.11984e+07	1.14704e+07	1.31931e+07	1.32335e+07	1.30031e+07	1.17187e+07	1.20226e+07	1.20586e+07	1.10932e+07	1.10576e+07	1.11262e+07	1.09893e+07	1.10937e+07	1.17889e+07	2.15223e+07
Com_3072_pos	N-[4-(2,4-dimethylphenyl)-1,3-thiazol-2-yl]guanidine	Heterocyclic compounds	-	C12H14N4S	246.098	5.582	247.105	-	-	-	-	-	-	-	-	-	-	Invalid mass	No results	No results	-	-	-	-	2.61933e+07	2.41863e+07	2.57661e+07	4.70045e+07	4.68237e+07	4.79374e+07	3.65207e+07	3.78778e+07	3.92603e+07	6.60304e+07	8.44866e+07	7.09242e+07	1.71871e+07	1.71527e+07	1.70219e+07	2.57935e+07	2.40529e+07	2.57606e+07	1.40768e+07	1.34588e+07	1.43701e+07	1.16194e+07	1.10109e+07	1.10946e+07	1.05158e+07
Com_3077_pos	Indole-3-carbidol	Polyphenols	-	C9H9NO	129.043	5.166	130.05	-	-	-	-	-	-	-	-	-	-	No results	Invalid mass	No match	Organoheterocyclic compounds	Indoles and derivatives	Indolyl carboxylic acids and derivatives	Indolyl carboxylic acids and derivatives	2.268e+08	2.191e+08	2.18069e+08	2.69666e+08	2.77218e+08	2.71958e+08	2.77999e+08	2.82097e+08	2.87575e+08	5.53944e+08	6.10818e+08	7.67854e+07	1.91964e+08	2.07127e+08	2.17449e+08	2.12416e+08	2.06957e+08	2.12367e+08	2.08049e+08	2.047e+08	2.06476e+08	1.95363e+08	1.89973e+08	1.86941e+08	3.59512e+08
Com_30863_pos	Lonicerin	Flavonoids	Lonicerin	C27H30O15	594.159	7.351	595.167	C17557	-	HMDB0005799	LMPK12113402	Phenylpropanoids and polyketides	Tannins	Hydrolyzable tannins	Polyketides [PK]	Flavonoids [PK12]	Flavones and Flavonols [PK1211]	No results	Full match	Full match	Phenylpropanoids and polyketides	Flavonoids	Flavonoid glycosides	Flavonoid-7-O-glycosides	524989	515175	537396	531230	510354	514632	461355	456000	479413	535756	544369	555477	605544	574242	884916	569623	587254	540893	599956	603683	610161	638394	619995	623827	1.03141e+06
Com_3087_pos	5-amino-2-(dimethylamino)benzoic acid	Organic acids and derivatives	-	C9H12N2O2	180.09	4.846	181.098	-	-	-	-	-	-	-	-	-	-	Full match	No results	No results	-	-	-	-	427439	440035	445991	458460	463242	452049	422040	429426	464714	535149	753994	700746	306783	317788	328529	299873	286970	294158	310372	310350	284759	304941	294578	303341	4.68276e+06
Com_3099_pos	Maltitol	Carbohydrates	-	C12H24O11	344.132	1.312	345.139	-	-	HMDB0002928	-	Lipids and lipid-like molecules	Fatty Acyls	Fatty acyl glycosides	-	-	-	No results	Full match	Full match	Lipids and lipid-like molecules	Fatty Acyls	Fatty acyl glycosides	Fatty acyl glycosides of mono- and disaccharides	954922	964095	972857	1.10137e+06	1.11324e+06	1.14895e+06	1.16329e+06	1.21851e+06	1.09814e+06	3.08114e+06	2.05186e+06	2.46462e+06	920210	987150	1.02139e+06	1.28548e+06	1.2129e+06	1.22081e+06	6.32176e+06	6.3457e+06	5.91409e+06	2.24494e+07	2.24288e+07	2.466e+07	1.29449e+06
Com_31008_pos	‌Catechin	Flavonoids	D-Catechin; Cyanidanol; (2R-trans)-2-(3,4-Dihydroxyphenyl)-3,4-dihydro-2H-1-benzopyran-3,5,7-triol; (2R,3S)-Catechin; (2R,3S)-(+)-Catechin; Cianidanol	C15H14O6	290.079	7.173	313.069	C06562	map00941 Flavonoid biosynthesis;map01061 Biosynthesis of phenylpropanoids;map01110 Biosynthesis of secondary metabolites	HMDB0002780	-	Phenylpropanoids and polyketides	Flavonoids	Flavans	-	-	-	No results	Full match	Full match	-	-	-	-	1.3682e+06	1.37438e+06	1.31033e+06	1.77936e+06	1.66404e+06	1.74913e+06	4.68029e+06	4.30129e+06	4.37636e+06	7.89689e+06	7.28031e+06	6.66576e+06	2.97878e+06	2.83799e+06	2.87337e+06	2.57151e+06	2.37076e+06	2.21768e+06	2.91354e+06	2.87168e+06	2.82421e+06	2.31055e+06	2.24065e+06	2.46285e+06	503405
Com_3103_pos	5-OxoETE	Terpenoid compounds	5-OxoETE; (6E,8Z,11Z,14Z)-5-Oxoicosa-6,8,11,14-tetraenoic acid; 5-Oxoeicosatetraenoic acid; 5-Oxoicosatetraenoic acid	C20H30O3	318.217	7.882	319.224	C14732	map00590 Arachidonic acid metabolism	HMDB0010217	-	Lipids and lipid-like molecules	Fatty Acyls	Fatty acids and conjugates	-	-	-	Invalid mass	No results	No results	Lipids and lipid-like molecules	Fatty Acyls	Fatty acids and conjugates	Long-chain fatty acids	6.88233e+07	7.59633e+07	7.02213e+07	2.1295e+07	2.13805e+07	1.79237e+07	8.89504e+06	8.86686e+06	9.20196e+06	5.39837e+06	5.49198e+06	5.06864e+06	1.27008e+07	1.07204e+07	1.37126e+07	7.38383e+06	7.53685e+06	7.48942e+06	5.57243e+06	5.81738e+06	5.48833e+06	7.00496e+06	6.74239e+06	7.27968e+06	4.98585e+07
Com_31181_pos	L-lysine	Amino acids and their derivatives	L-Lysine; Lysine acid; 2,6-Diaminohexanoic acid	C6H14N2O2	146.106	2.776	147.113	C00047	map00300 Lysine biosynthesis;map00310 Lysine degradation;map00780 Biotin metabolism;map00960 Tropane, piperidine and pyridine alkaloid biosynthesis;map00970 Aminoacyl-tRNA biosynthesis;map01060 Biosynthesis of plant secondary metabolites;map01064 Biosynthesis of alkaloids derived from ornithine, lysine and nicotinic acid;map01100 Metabolic pathways;map01110 Biosynthesis of secondary metabolites;m…	HMDB0000182	-	Organic acids and derivatives	Carboxylic acids and derivatives	Amino acids, peptides, and analogues	-	-	-	Full match	No results	Full match	Organic acids and derivatives	Carboxylic acids and derivatives	Amino acids, peptides, and analogues	L-alpha-amino acids	159453	175748	122573	189716	134751	313052	169627	147551	155290	167581	187889	118708	62172.6	65044.2	62320.6	64945.6	66799.4	67999.4	70085.1	74716.1	69216	70764	74260.3	70392.3	103814
Com_31186_pos	gamma-Glutamate-Cysteine	Amino acids and their derivatives	-	C8H14N2O5S	250.061	3.314	251.069	-	-	-	-	-	-	-	-	-	-	No results	Full match	Full match	-	-	-	-	822326	817849	825084	1.75847e+06	1.46708e+06	1.25938e+06	2.44321e+06	1.93929e+06	1.76449e+06	6.91301e+06	6.89164e+06	6.83218e+06	722158	666375	680849	773983	814928	785683	1.13621e+06	1.12598e+06	1.13263e+06	1.15754e+06	1.12406e+06	1.17539e+06	1.13783e+06
Com_3121_pos	o-Veratraldehyde	Polyphenols	-	C9H10O3	166.063	4.083	167.071	-	-	-	-	-	-	-	-	-	-	No results	Full match	Full match	Benzenoids	Benzene and substituted derivatives	Methoxybenzenes	Dimethoxybenzenes	8.88897e+06	7.48092e+06	8.71201e+06	7.95776e+06	7.84766e+06	7.25825e+06	6.39439e+06	6.4122e+06	8.27556e+06	4.83735e+06	6.12586e+06	6.40582e+06	1.95803e+07	1.85528e+07	1.89305e+07	1.6051e+07	1.69216e+07	1.39058e+07	1.85735e+07	1.90359e+07	1.9322e+07	2.09504e+07	1.96858e+07	1.93317e+07	5.25318e+07
Com_3126_pos	4-methyl-2-oxo-1,2-dihydroquinoline-3-carbonitrile	Heterocyclic compounds	-	C11H8N2O	184.063	5.624	185.071	-	-	-	-	-	-	-	-	-	-	Full match	No results	No results	-	-	-	-	1.25974e+07	1.18578e+07	1.37365e+07	1.15808e+07	1.04695e+07	1.23246e+07	1.135e+07	1.24546e+07	1.16239e+07	1.80032e+07	1.92186e+07	1.88392e+07	1.05091e+06	1.12005e+06	1.16024e+06	1.01785e+06	898674	856512	809870	820413	797914	791862	810235	758354	2.99756e+06
Com_3132_pos	N-Phenylacetylglycine	Amino acids and their derivatives	Phenylacetylglycine	C10H11NO3	193.074	5.329	194.082	C05598	map00360 Phenylalanine metabolism	HMDB0000821	-	Organic acids and derivatives	Carboxylic acids and derivatives	Amino acids, peptides, and analogues	-	-	-	Full match	No results	Full match	Organic acids and derivatives	Carboxylic acids and derivatives	Amino acids, peptides, and analogues	N-acyl-alpha amino acids	1.79982e+06	1.87065e+06	1.89191e+06	1.74628e+06	1.64336e+06	1.67865e+06	1.99927e+06	2.01513e+06	2.1064e+06	2.0003e+06	2.06773e+06	1.88069e+06	2.48523e+06	2.40137e+06	1.03515e+06	1.8622e+06	2.00294e+06	2.04879e+06	1.57009e+06	603610	1.43211e+06	1.38879e+06	1.43118e+06	1.47028e+06	1.91234e+07
Com_3139_pos	(+)-Isolariciresinol	Polyphenols	-	C20H24O6	360.157	5.551	361.165	-	-	HMDB0301739	-	Lignans, neolignans and related compounds	Aryltetralin lignans	9,9p-dihydroxyaryltetralin lignans	-	-	-	Full match	No results	Full match	Lignans, neolignans and related compounds	Aryltetralin lignans	9,9p-dihydroxyaryltetralin lignans	9,9p-dihydroxyaryltetralin lignans	1.5694e+06	1.47039e+06	1.52678e+06	4.92385e+06	4.028e+06	6.34806e+06	5.35423e+06	4.17317e+06	4.59832e+06	5.3078e+06	4.14e+06	4.65739e+06	4.40193e+07	4.40781e+07	4.5377e+07	5.08009e+07	3.42505e+07	3.85424e+07	3.89379e+07	3.67136e+07	3.84899e+07	3.38065e+07	3.17101e+07	3.30017e+07	2.25488e+07
Com_3140_pos	Phenprobamate	Polyphenols	-	C10H13NO2	179.095	5.725	180.102	-	-	HMDB0256418	-	Benzenoids	Benzene and substituted derivatives	-	-	-	-	Full match	No results	Full match	Benzenoids	Benzene and substituted derivatives	Not available	Benzene and substituted derivatives	2.67879e+06	2.4865e+06	2.90359e+06	2.65326e+06	2.56511e+06	2.5421e+06	2.2336e+06	2.55474e+06	1.88531e+06	2.37117e+06	2.89194e+06	2.66175e+06	1.615e+06	1.74957e+06	1.9499e+06	3.22903e+06	2.50364e+06	1.42737e+06	2.17501e+06	2.64743e+06	1.21787e+06	2.46618e+06	2.54929e+06	2.04006e+06	2.93152e+07
Com_3157_pos	Plumbagin	Polyphenols	Plumbagin	C11H8O3	188.048	1.369	189.055	C10387	-	HMDB0256646	-	Benzenoids	Naphthalenes	Naphthoquinones	-	-	-	No results	Full match	Full match	Benzenoids	Naphthalenes	Naphthoquinones	Naphthoquinones	2.21837e+07	2.57684e+07	1.84735e+07	2.20047e+07	2.83911e+07	2.51099e+07	1.35587e+07	2.56637e+07	2.6899e+07	2.65571e+07	2.0357e+07	2.68326e+07	1.59624e+07	1.53184e+07	1.33518e+07	3.33255e+07	1.02424e+08	3.00568e+07	4.82021e+07	4.40281e+07	4.5408e+07	5.05035e+07	4.27348e+07	4.45489e+07	3.3281e+07
Com_3160_pos	Biopterin	Alkaloids and derivatives	Biopterin; 2-Amino-6-(1,2-dihydroxypropyl)-4(1H)-pteridinone	C9H11N5O3	237.085	1.291	238.092	C06313	-	HMDB0000468	-	Organoheterocyclic compounds	Pteridines and derivatives	Pterins and derivatives	-	-	-	Invalid mass	No results	No results	Organoheterocyclic compounds	Pteridines and derivatives	Pterins and derivatives	Biopterins and derivatives	3.00542e+07	2.95445e+07	3.14144e+07	2.67088e+07	2.73607e+07	2.60877e+07	1.02151e+07	2.59444e+07	2.66958e+07	2.30721e+07	2.04437e+07	2.37944e+07	1.45663e+07	1.48232e+07	1.12035e+07	7.97842e+06	7.70354e+06	9.01596e+06	1.20534e+07	3.06254e+06	8.31804e+06	9.62527e+06	1.2436e+07	5.80503e+06	3.65885e+07
Com_3168_pos	Urocanic acid	Polyphenols	Urocanate; Urocanic acid	C6H6N2O2	138.043	1.456	139.05	C00785	map00340 Histidine metabolism;map01100 Metabolic pathways	HMDB0000301	-	Organoheterocyclic compounds	Azoles	Imidazoles	-	-	-	No results	Full match	Full match	Organoheterocyclic compounds	Azoles	Imidazoles	Imidazolyl carboxylic acids and derivatives	3.5243e+06	5.04221e+06	3.3079e+06	2.61655e+06	4.55509e+06	3.34768e+06	5.50665e+06	1.3247e+07	7.49677e+06	2.3562e+06	2.7906e+06	1.89722e+06	8.36077e+06	5.75894e+06	6.77957e+06	6.56613e+06	4.59662e+06	4.72834e+06	5.80285e+06	6.41777e+06	7.11222e+06	543862	4.49278e+07	4.55091e+07	8.357e+06
Com_31713_pos	2-Methylbutyl beta-D-glucopyranoside	Carbohydrates	-	C11H22O6	268.147	6.31	251.144	-	-	-	-	-	-	-	-	-	-	Invalid mass	No results	No results	-	-	-	-	218506	209131	223953	354472	208985	196039	188631	223026	196083	348031	571339	258937	228795	235975	236319	206500	217043	200226	214216	205615	217384	215984	217024	209659	226427
Com_3172_pos	5,7-dihydroxy-3-(4-hydroxyphenyl)-4H-chromen-4-one	Flavonoids	-	C15H10O5	270.053	5.178	271.06	-	-	-	-	-	-	-	-	-	-	Full match	Full match	Full match	-	-	-	-	3.53447e+07	2.89771e+07	2.23297e+07	3.00241e+07	2.97881e+07	2.92404e+07	3.5754e+07	3.44736e+07	3.71349e+07	4.81618e+07	7.2129e+07	4.61027e+07	2.87271e+07	2.79602e+07	2.90269e+07	2.0251e+07	2.27795e+07	2.38744e+07	2.39409e+07	2.28355e+07	2.45325e+07	2.22117e+07	1.96155e+07	2.16446e+07	9.3801e+06
Com_319_pos	Adenosine	Nucleosides,nucleotides,and analogues	Adenosine	C10H13N5O4	267.097	3.28	268.104	C00212	map00230 Purine metabolism;map01100 Metabolic pathways;map04022 cGMP-PKG signaling pathway;map04024 cAMP signaling pathway;map04071 Sphingolipid signaling pathway;map04080 Neuroactive ligand-receptor interaction;map04270 Vascular smooth muscle contraction;map04923 Regulation of lipolysis in adipocytes;map04924 Renin secretion;map05012 Parkinson's disease;map05032 Morphine addiction;map05034 Alcoh…	HMDB0000050	-	Nucleosides, nucleotides, and analogues	Purine nucleosides	-	-	-	-	Full match	Full match	Full match	Nucleosides, nucleotides, and analogues	Purine nucleosides	Not available	Purine nucleosides	5.7223e+08	5.94974e+08	5.82373e+08	1.18218e+09	1.18633e+09	1.18872e+09	1.32731e+09	1.44949e+09	1.50566e+09	1.28738e+09	1.32305e+09	1.24325e+09	1.1167e+09	1.26751e+09	1.20313e+09	2.12238e+09	2.17567e+09	2.15124e+09	3.81868e+08	3.66753e+08	3.48842e+08	6.09943e+07	7.18537e+07	6.27338e+07	7.07085e+08
Com_3200_pos	Tyrosylalanine	Amino acids and their derivatives	-	C12H16N2O4	252.111	3.623	253.118	-	-	HMDB0029098	-	Organic acids and derivatives	Carboxylic acids and derivatives	Amino acids, peptides, and analogues	-	-	-	Full match	No results	No results	Organic acids and derivatives	Carboxylic acids and derivatives	Amino acids, peptides, and analogues	Dipeptides	3.45864e+06	3.07906e+06	1.3431e+06	6.56872e+06	6.71975e+06	6.61038e+06	9.42318e+06	1.00743e+07	9.83959e+06	2.77086e+07	2.92804e+07	2.73498e+07	1.61973e+07	1.5633e+07	1.55571e+07	1.42671e+07	1.39292e+07	1.43226e+07	2.19445e+07	2.14236e+07	2.14632e+07	1.73702e+07	1.67508e+07	1.79948e+07	5.66837e+07
Com_3202_pos	3-amino-2-phenyl-2H-pyrazolo[4,3-c]pyridine-4,6-diol	Terpenoid compounds	-	C12H10N4O2	242.081	5.904	243.088	-	-	-	-	-	-	-	-	-	-	Full match	No results	Full match	-	-	-	-	8.11667e+06	6.57292e+06	7.57362e+06	8.30681e+06	5.86569e+06	6.43584e+06	7.44322e+06	8.16362e+06	7.41219e+06	1.21217e+07	1.17917e+07	1.21723e+07	1.87407e+07	1.99833e+07	2.01443e+07	1.48866e+07	1.573e+07	1.56695e+07	1.74776e+07	1.82207e+07	1.80773e+07	1.88614e+07	1.96898e+07	1.80241e+07	1.57008e+07
Com_3213_pos	4-morpholinobenzoic acid	Polyphenols	-	C11H13NO3	229.072	5.674	230.079	-	-	-	-	-	-	-	-	-	-	Invalid mass	No results	No results	-	-	-	-	3.93865e+06	1.90331e+07	1.83608e+07	1.86919e+07	1.56992e+07	1.71621e+07	2.24642e+07	1.92167e+07	2.07263e+07	9.9618e+06	1.0763e+07	1.03815e+07	1.72453e+06	1.64984e+06	1.90911e+06	2.91364e+06	3.75706e+06	3.14119e+06	3.54469e+06	3.50992e+06	3.40129e+06	4.0657e+06	4.16385e+06	4.67031e+06	6.93647e+07
Com_3217_pos	Nodakenin	Flavonoids	Nodakenin	C20H24O9	408.14	5.773	409.147	C09279	-	-	-	-	-	-	-	-	-	No results	Full match	Full match	Phenylpropanoids and polyketides	Coumarins and derivatives	Furanocoumarins	Psoralens	3.23982e+06	3.92088e+06	937274	4.2791e+06	3.88796e+06	3.47464e+06	4.20183e+06	4.22001e+06	4.59582e+06	6.81547e+06	6.72481e+06	1.58362e+06	1.16061e+08	1.06466e+08	1.14631e+08	7.52582e+07	8.42749e+07	7.68339e+07	7.16947e+07	7.90314e+07	5.92426e+07	6.42861e+07	5.73587e+07	6.2571e+07	1.81258e+07
Com_3222_pos	Diosmetin	Flavonoids	Diosmetin; Luteolin 4'-methyl ether	C16H12O6	300.063	5.967	301.071	C10038	-	HMDB0029676	LMPK12110824	Phenylpropanoids and polyketides	Flavonoids	O-methylated flavonoids	Polyketides [PK]	Flavonoids [PK12]	Flavones and Flavonols [PK1211]	Full match	Full match	Full match	Phenylpropanoids and polyketides	Flavonoids	O-methylated flavonoids	4'-O-methylated flavonoids	2.21697e+06	2.13085e+06	2.26344e+06	3.80115e+06	2.6786e+06	2.43446e+06	2.09598e+06	1.63169e+06	1.84982e+06	2.79584e+06	3.46076e+06	3.40965e+06	6.77567e+06	5.47862e+06	6.50511e+06	5.0512e+06	4.52091e+06	4.23921e+06	3.03903e+06	2.36892e+06	2.15359e+06	5.01264e+06	4.82597e+06	4.31081e+06	4.01505e+06
Com_323_pos	Adenine	Nucleosides,nucleotides,and analogues	Adenine; 6-Aminopurine	C5H5N5	135.055	1.643	136.062	C00147	map00230 Purine metabolism;map00908 Zeatin biosynthesis;map01100 Metabolic pathways	HMDB0000034	-	Organoheterocyclic compounds	Imidazopyrimidines	Purines and purine derivatives	-	-	-	Full match	Full match	Full match	Organoheterocyclic compounds	Imidazopyrimidines	Purines and purine derivatives	6-aminopurines	5.90887e+08	5.32968e+08	5.54848e+08	5.35653e+08	5.39412e+08	5.39715e+08	6.58303e+08	6.49053e+08	6.55734e+08	1.20735e+09	1.14183e+09	1.10043e+09	2.39206e+08	2.62163e+08	2.55948e+08	2.83595e+08	2.84639e+08	2.97669e+08	9.89568e+08	9.51133e+08	9.68887e+08	1.60797e+08	1.20861e+08	1.6564e+08	1.29687e+09
Com_32503_pos	2,2-dimethyl-6,7-di[(4-nitrobenzyl)oxy]chroman-4-one	Terpenoid compounds	-	C25H22N2O8	516.09	4.868	517.097	-	-	-	-	-	-	-	-	-	-	Invalid mass	No results	No results	-	-	-	-	896906	920773	933237	959328	969334	945912	883119	898574	1.00405e+06	1.0627e+06	1.50529e+06	1.28561e+06	1.79021e+06	988662	1.81558e+06	1.75769e+06	1.58681e+06	1.95291e+06	2.61918e+06	2.25811e+06	1.78094e+06	1.86517e+06	1.73584e+06	1.87636e+06	919477
Com_3251_pos	2-[(3S)-1-(3-Chlorobenzyl)-3-pyrrolidinyl]-1,3-benzothiazole	Heterocyclic compounds	-	C18H17ClN2S	328.077	1.636	329.084	-	-	-	-	-	-	-	-	-	-	Invalid mass	No results	No results	Organoheterocyclic compounds	Benzothiazoles	Not available	Benzothiazoles	1.24964e+07	1.41238e+07	1.33624e+07	2.20655e+07	2.44652e+07	2.2193e+07	1.89928e+07	2.1049e+07	1.9258e+07	1.17731e+07	1.09228e+07	1.00422e+07	1.36211e+07	1.34172e+07	1.35368e+07	2.85089e+07	2.66275e+07	2.81778e+07	6.56194e+07	6.22745e+07	6.35936e+07	9.03621e+07	8.84944e+07	1.11756e+07	5.61026e+07
Com_3280_pos	3,5,7-trihydroxy-2-phenyl-4H-chromen-4-one	Polyphenols	-	C15H10O5	270.053	6.145	271.06	-	-	HMDB0029521	-	Phenylpropanoids and polyketides	Flavonoids	Flavones	-	-	-	Full match	Full match	Full match	-	-	-	-	8.76727e+06	8.76429e+06	8.79966e+06	8.19934e+06	7.97728e+06	7.50663e+06	4.71266e+06	4.38957e+06	4.29283e+06	5.74234e+06	4.58155e+06	4.38827e+06	1.36751e+07	1.56035e+07	2.24596e+07	1.09336e+07	1.29323e+07	1.27367e+07	7.74164e+06	7.68144e+06	8.13932e+06	7.22452e+06	6.06006e+06	7.40475e+06	2.32509e+07
Com_3281_pos	Avicularin	Flavonoids	-	C20H18O11	434.085	5.655	435.092	-	-	HMDB0030860	LMPK12112167	Phenylpropanoids and polyketides	Flavonoids	Flavonoid glycosides	Polyketides [PK]	Flavonoids [PK12]	Flavones and Flavonols [PK1211]	Full match	No results	Full match	Phenylpropanoids and polyketides	Flavonoids	Flavonoid glycosides	Flavonoid-3-O-glycosides	2.25288e+06	2.1454e+06	2.2495e+06	1.97642e+06	1.90299e+06	2.35194e+06	2.28146e+06	1.95616e+06	1.69283e+06	4.33827e+06	4.09364e+06	4.7555e+06	1.50272e+07	1.58955e+07	1.54708e+07	1.18348e+07	1.26831e+07	1.27147e+07	1.10687e+07	1.17774e+07	1.10914e+07	9.38434e+06	9.92688e+06	9.54141e+06	2.49957e+07
Com_3294_pos	3-Methoxycinnamic acid	Polyphenols	-	C10H10O3	160.053	5.53	161.06	-	-	-	-	-	-	-	-	-	-	Invalid mass	No results	No match	Phenylpropanoids and polyketides	Cinnamic acids and derivatives	Hydroxycinnamic acids and derivatives	Coumaric acids and derivatives	2.1515e+07	5.51265e+07	1.04031e+07	5.18825e+07	4.94794e+07	5.01532e+07	3.74905e+07	4.80311e+07	4.99323e+07	5.92622e+07	5.8959e+07	5.65534e+07	1.59207e+08	6.12561e+07	2.91159e+07	1.0444e+08	5.03783e+07	5.12451e+07	4.37193e+07	4.50183e+07	4.61887e+07	3.89644e+07	1.01115e+08	4.01358e+07	4.63602e+07
Com_3333_pos	ethyl 5-hydroxy-4-oxo-4H-chromene-2-carboxylate	Terpenoid compounds	-	C12H10O5	234.053	5.411	235.06	-	-	-	-	-	-	-	-	-	-	Full match	No results	No results	-	-	-	-	6.64944e+06	8.05386e+06	7.51947e+06	1.80503e+07	1.9328e+07	1.56465e+07	1.83971e+07	1.713e+07	1.85044e+07	1.60509e+07	1.13279e+07	1.52722e+07	7.68547e+06	6.57041e+06	6.07741e+06	1.54199e+07	1.25516e+07	1.44133e+07	7.56939e+06	5.49277e+06	6.09311e+06	5.6454e+06	6.09377e+06	6.15761e+06	4.49266e+06
Com_3369_pos	5-Methoxy-N,N-dimethyltryptamine	Alkaloids and derivatives	N,N-Dimethyl-5-methoxytryptamine; O-Methylbufotenine; Methoxybufotenin; 5-Methoxy-N,N-dimethyltryptamine; 3-[2-(N,N-Dimethylamino)ethyl]-5-methoxy-indole	C13H18N2O	218.142	5.543	219.149	C08309	-	HMDB0002004	-	Organoheterocyclic compounds	Indoles and derivatives	Tryptamines and derivatives	-	-	-	Full match	No results	Full match	Organoheterocyclic compounds	Indoles and derivatives	Tryptamines and derivatives	Tryptamines and derivatives	3.45742e+06	4.59373e+06	3.44485e+06	3.31954e+06	2.71558e+06	3.02391e+06	3.60969e+06	2.81345e+06	3.10007e+06	3.57839e+06	2.79109e+06	3.13989e+06	4.2425e+07	4.50617e+07	4.28281e+07	3.67352e+07	3.65881e+07	3.73038e+07	8.30365e+06	3.4127e+07	3.45407e+07	9.46647e+06	2.90158e+07	2.73553e+07	1.32034e+06
Com_3378_pos	6-Phosphogluconic acid	Organic acids and derivatives	6-Phospho-D-gluconate	C6H13O10P	276.025	1.328	277.032	C00345	map00030 Pentose phosphate pathway;map01100 Metabolic pathways;map01110 Biosynthesis of secondary metabolites;map01120 Microbial metabolism in diverse environments;map01130 Biosynthesis of antibiotics;map01200 Carbon metabolism	HMDB0001316	-	Organic oxygen compounds	Organooxygen compounds	Carbohydrates and carbohydrate conjugates	-	-	-	No results	Full match	Full match	-	-	-	-	3.12992e+07	3.07127e+07	3.34177e+07	1.40756e+07	1.5392e+07	1.48318e+07	1.26945e+07	1.25076e+07	1.56115e+07	9.58789e+06	1.00201e+07	1.29369e+07	4.24504e+06	4.10282e+06	3.71338e+06	1.41143e+06	1.33174e+06	1.3569e+06	1.64751e+06	1.69287e+06	1.57472e+06	1.05555e+06	1.75833e+06	867412	8.18496e+06
Com_3401_pos	Homoveratrumic acid	Polyphenols	-	C10H12O4	196.074	5.058	214.108	-	-	HMDB0000434	-	Benzenoids	Benzene and substituted derivatives	Methoxybenzenes	-	-	-	Full match	No results	Full match	Benzenoids	Benzene and substituted derivatives	Methoxybenzenes	Dimethoxybenzenes	1.1508e+06	1.13096e+06	1.1775e+06	1.1456e+06	1.13715e+06	1.12276e+06	1.06436e+06	1.08808e+06	1.09937e+06	2.72349e+06	3.29359e+06	2.24097e+06	1.53321e+06	1.30545e+06	1.40021e+06	1.83396e+06	1.94135e+06	902747	1.71515e+06	1.20532e+06	1.59342e+06	2.10833e+06	2.15114e+06	2.26634e+06	2.78379e+07
Com_3410_pos	Citrinin	Polyphenols	Citrinin	C13H14O5	232.074	5.831	233.081	C16765	-	HMDB0041857	-	Organoheterocyclic compounds	Benzopyrans	-	-	-	-	Invalid mass	No results	No results	Organoheterocyclic compounds	Benzopyrans	Not available	Benzopyrans	4.04718e+06	4.15096e+06	4.92145e+06	5.61223e+06	4.35666e+06	3.254e+06	4.52591e+06	4.06258e+06	3.74227e+06	7.59332e+06	7.66975e+06	7.47756e+06	4.42331e+07	4.25036e+07	4.1561e+07	3.9059e+07	3.88063e+07	3.75211e+07	3.57903e+07	3.68786e+07	3.52979e+07	3.09911e+07	3.30145e+07	3.02511e+07	1.68414e+07
Com_3418_pos	Prostaglandin A3	Lipids and lipid-like molecules	-	C20H28O4	332.196	6.58	333.204	-	-	-	LMFA03010140	-	-	-	-	-	-	Invalid mass	No results	No results	Lipids and lipid-like molecules	Fatty Acyls	Eicosanoids	Prostaglandins and related compounds	5.15851e+07	5.38355e+07	5.50284e+07	4.1282e+07	4.06006e+07	4.25606e+07	4.87001e+07	4.81538e+07	4.67951e+07	5.33172e+07	5.33211e+07	5.32214e+07	1.23758e+07	1.20229e+07	1.38561e+07	1.25745e+07	1.31177e+07	1.26169e+07	1.2186e+07	1.16092e+07	1.19147e+07	1.34596e+07	1.32694e+07	1.5864e+07	4.87354e+07
Com_3425_pos	Cinnamaldehyde	Polyphenols	Cinnamaldehyde	C9H8O	132.058	5.556	133.065	C00903	map00940 Phenylpropanoid biosynthesis;map01060 Biosynthesis of plant secondary metabolites;map01100 Metabolic pathways;map01110 Biosynthesis of secondary metabolites;map04750 Inflammatory mediator regulation of TRP channels	HMDB0003441	-	Phenylpropanoids and polyketides	Cinnamaldehydes	-	-	-	-	Full match	No results	Full match	Phenylpropanoids and polyketides	Cinnamaldehydes	Not available	Cinnamaldehydes	2.15593e+07	1.7395e+07	1.54964e+07	2.29643e+07	1.48802e+07	2.09084e+07	1.93552e+07	1.2784e+07	1.33777e+07	1.86617e+07	2.74558e+07	2.68863e+07	3.58458e+07	4.19628e+07	2.06181e+07	1.50912e+07	2.15836e+07	1.87859e+07	2.65977e+07	2.68472e+07	1.56359e+07	2.34044e+07	1.49997e+07	1.46827e+07	2.6788e+07
Com_343_pos	Muramic acid	Organic acids and derivatives	Muramic acid; 3-O-alpha-Carboxyethyl-D-glucosamine; 2-Amino-3-O-[(R)-1-carboxyethyl]-2-deoxy-D-glucopyranose	C9H17NO7	251.101	1.352	252.108	C06470	-	HMDB0003254	-	Organic oxygen compounds	Organooxygen compounds	Carbohydrates and carbohydrate conjugates	-	-	-	Full match	Full match	Full match	Organic oxygen compounds	Organooxygen compounds	Carbohydrates and carbohydrate conjugates	Sugar acids and derivatives	2.90274e+07	2.80005e+07	2.63338e+07	2.8304e+07	2.52222e+07	2.63218e+07	2.84791e+07	3.05241e+07	2.9365e+07	2.71156e+07	2.32672e+07	2.83322e+07	1.56899e+08	1.64172e+08	1.67831e+08	9.87851e+07	1.19083e+08	9.73031e+07	8.89889e+07	8.77441e+07	7.03665e+07	9.71649e+07	9.05736e+07	8.5368e+07	5.49398e+08
Com_345_pos	DL-Arginine	Amino acids and their derivatives	Amino acid(Arg-); Arginine; 2-Amino-5-guanidinovaleric acid	C6H14N4O2	174.112	1.256	175.119	C02385	-	HMDB0251511	-	Organic acids and derivatives	Carboxylic acids and derivatives	Amino acids, peptides, and analogues	-	-	-	Full match	Full match	Full match	Organic acids and derivatives	Carboxylic acids and derivatives	Amino acids, peptides, and analogues	Arginine and derivatives	7.75419e+08	7.99815e+08	8.14383e+08	7.12467e+08	7.46955e+08	7.27739e+08	5.60793e+08	5.44167e+08	5.73362e+08	1.46146e+08	1.36364e+08	1.41295e+08	2.12116e+08	2.36498e+08	2.47212e+08	1.62927e+08	1.68098e+08	1.53432e+08	4.46503e+06	4.4352e+06	4.73519e+06	1.86869e+07	1.8593e+07	1.82386e+07	1.93146e+08
Com_3454_pos	3-(3,4-dimethoxyphenyl)-1-(2-hydroxy-4,6-dimethoxyphenyl)propan-1-one	Terpenoid compounds	-	C19H22O6	368.124	5.93	369.131	-	-	-	-	-	-	-	-	-	-	Invalid mass	No results	No results	-	-	-	-	4.79184e+06	5.18149e+06	5.4333e+06	7.04468e+06	5.09863e+06	5.02749e+06	5.67962e+06	6.12142e+06	6.70144e+06	8.43806e+06	9.27456e+06	8.49651e+06	2.57902e+07	2.68687e+07	2.81281e+07	2.41756e+07	2.22592e+07	2.26583e+07	2.41824e+07	2.20611e+07	2.18309e+07	2.04721e+07	2.0831e+07	2.04351e+07	2.19996e+07
Com_346_pos	D-Serine	Amino acids and their derivatives	D-Serine	C3H7NO3	105.043	1.276	106.05	C00740	map00260 Glycine, serine and threonine metabolism;map01100 Metabolic pathways;map01502 Vancomycin resistance;map04742 Taste transduction	HMDB0003406	-	Organic acids and derivatives	Carboxylic acids and derivatives	Amino acids, peptides, and analogues	-	-	-	Full match	Full match	Full match	Organic acids and derivatives	Carboxylic acids and derivatives	Amino acids, peptides, and analogues	Serine and derivatives	4.13028e+08	4.19051e+08	4.1823e+08	4.03491e+08	4.07968e+08	4.01294e+08	3.84809e+08	3.72889e+08	4.01522e+08	2.27013e+08	2.13229e+08	2.41766e+08	3.04162e+08	3.1697e+08	3.34977e+08	2.88358e+08	2.83178e+08	2.72922e+08	1.20832e+08	1.17826e+08	1.13715e+08	6.45859e+07	6.93325e+07	6.43731e+07	1.06203e+08
Com_3470_pos	Sauchinone	Alkaloids and derivatives	-	C20H20O6	356.126	5.754	357.133	-	-	HMDB0257508	-	Organoheterocyclic compounds	Benzopyrans	1-benzopyrans	-	-	-	Full match	No results	Full match	-	-	-	-	1.25451e+07	1.18226e+07	1.30187e+07	1.10769e+07	9.4649e+06	1.55711e+06	1.04166e+07	1.28543e+07	1.02526e+07	2.68072e+07	2.49889e+07	2.42929e+07	3.89377e+07	2.50345e+07	2.87973e+07	2.0409e+07	2.04702e+07	1.69554e+07	3.25316e+07	1.6755e+07	2.05026e+07	1.47992e+07	1.49123e+07	2.72466e+07	2.12194e+07
Com_3478_pos	Resveratrol	Polyphenols	Resveratrol; 3,4',5-Trihydroxystilbene; trans-Resveratrol	C14H12O3	228.08	5.661	457.168	C03582	map00945 Stilbenoid, diarylheptanoid and gingerol biosynthesis;map01061 Biosynthesis of phenylpropanoids;map01110 Biosynthesis of secondary metabolites;map04211 Longevity regulating pathway;map04212 Longevity regulating pathway - worm	HMDB0003747	LMPK13090005	Phenylpropanoids and polyketides	Stilbenes	-	Polyketides [PK]	Aromatic polyketides [PK13]	Diphenyl ethers, biphenyls, dibenzyls and stilbenes [PK1309]	No results	Invalid mass	No results	Phenylpropanoids and polyketides	Stilbenes	Not available	Stilbenes	1.21844e+07	1.11272e+07	1.23154e+07	1.20303e+07	1.32677e+07	1.2041e+07	1.23507e+07	1.2996e+07	1.3401e+06	1.72268e+07	1.73479e+07	1.64759e+07	2.4101e+07	2.70703e+07	4.87353e+06	1.98182e+07	2.8475e+07	1.98151e+07	2.17627e+07	1.95605e+07	1.91579e+07	1.66118e+07	1.84505e+07	1.86771e+07	2.44345e+07
Com_3482_pos	Phloretic acid	Polyphenols	Phloretate; Phloretic acid; 3-(4-Hydroxyphenyl)propionic acid	C9H10O3	166.063	5.312	167.071	C01744	-	-	-	-	-	-	-	-	-	No results	Full match	Full match	Phenylpropanoids and polyketides	Phenylpropanoic acids	Not available	Phenylpropanoic acids	6.28367e+06	8.78737e+06	9.37548e+06	9.57738e+06	1.01011e+07	1.06515e+07	9.04721e+06	8.56128e+06	8.88865e+06	4.34297e+06	1.15919e+07	1.23107e+07	3.95978e+07	4.05083e+07	2.91549e+07	1.61163e+07	4.12781e+07	2.61757e+07	3.58428e+07	3.48305e+07	2.49495e+07	3.97946e+07	3.51302e+07	3.57239e+07	4.67104e+07
Com_3492_pos	Salvianolic acid D	Polyphenols	-	C20H18O10	418.091	5.747	419.097	-	-	HMDB0041773	-	Organoheterocyclic compounds	Benzoxepines	Dibenzoxepines	-	-	-	Full match	No results	Full match	Phenylpropanoids and polyketides	Cinnamic acids and derivatives	Hydroxycinnamic acids and derivatives	Coumaric acids and derivatives	3.33356e+06	3.52264e+06	4.98652e+06	3.22969e+06	4.57198e+06	2.84709e+06	3.20002e+06	3.25656e+06	3.27271e+06	8.37837e+06	7.3657e+06	7.83073e+06	1.07992e+07	1.01413e+07	9.7477e+06	1.02881e+07	6.97736e+06	7.00914e+06	7.76e+06	6.06506e+06	6.59865e+06	5.70537e+06	6.28369e+06	8.82049e+06	1.20084e+07
Com_351_pos	Cytosine	Nucleosides,nucleotides,and analogues	Cytosine	C4H5N3O	111.044	1.434	112.051	C00380	map00240 Pyrimidine metabolism;map01100 Metabolic pathways	HMDB0000630	-	Organoheterocyclic compounds	Diazines	Pyrimidines and pyrimidine derivatives	-	-	-	Full match	Full match	Full match	Organoheterocyclic compounds	Diazines	Pyrimidines and pyrimidine derivatives	Pyrimidones	6.95006e+07	7.11014e+07	8.3981e+07	1.06101e+08	7.11468e+07	1.25287e+08	1.46284e+08	1.31892e+08	1.49806e+08	1.29296e+08	1.1658e+08	2.06913e+08	2.85815e+07	2.87081e+07	2.98736e+07	1.0156e+08	1.24469e+08	1.04891e+08	4.00314e+08	4.92591e+08	4.91903e+08	5.81106e+08	5.71988e+08	7.25784e+08	4.92904e+07
Com_3529_pos	1H-indol-3-yl(pyridin-2-yl)methanol	Heterocyclic compounds	-	C14H12N2O	262.054	1.277	263.061	-	-	-	-	-	-	-	-	-	-	Invalid mass	No results	No results	-	-	-	-	3.94129e+06	5.53212e+06	6.29579e+06	5.92653e+06	5.69493e+06	4.86561e+06	3.19601e+06	3.51255e+06	3.4821e+06	2.05263e+06	1.23087e+06	1.91196e+06	8.36782e+06	6.58725e+06	9.4645e+06	5.971e+06	8.13124e+06	7.94835e+06	4.90902e+06	4.06395e+06	4.43245e+06	4.30472e+06	4.88059e+06	6.0523e+06	2.15242e+07
Com_354_pos	Kojic acid	Polyphenols	Kojic acid; 5-Hydroxy-2-(hydroxymethyl)-4-pyrone	C6H6O4	142.027	0.034	143.034	C14516	-	HMDB0032923	-	Organoheterocyclic compounds	Pyrans	Pyranones and derivatives	-	-	-	Full match	No results	Full match	Organoheterocyclic compounds	Pyrans	Pyranones and derivatives	Pyranones and derivatives	1.67045e+09	1.97945e+09	2.00242e+09	1.53989e+09	2.14487e+09	2.15783e+09	1.91658e+09	2.06113e+09	1.58809e+09	9.95774e+08	1.29001e+09	1.45942e+09	1.85467e+09	1.85047e+09	1.68045e+09	1.60186e+09	1.80665e+09	2.07373e+09	7.22116e+08	1.47693e+09	1.39878e+09	1.66025e+09	1.56828e+09	1.42691e+09	3.84869e+09
Com_355_pos	Oleamide	Lipids and lipid-like molecules	Oleamide; Oleyl amide; (Z)-9-Octadecenamide	C18H35NO	281.272	9.878	282.279	C19670	-	HMDB0002117	LMFA08010004	Lipids and lipid-like molecules	Fatty Acyls	Fatty amides	Fatty Acyls [FA]	Fatty amides [FA08]	Primary amides [FA0801]	Full match	No results	Full match	Lipids and lipid-like molecules	Fatty Acyls	Fatty amides	Fatty amides	6.79124e+07	6.95096e+07	6.65931e+07	3.41893e+07	2.87889e+07	2.3672e+07	8.67153e+07	7.03719e+07	9.41929e+07	8.46124e+06	1.71681e+07	8.23316e+06	1.15593e+08	1.11619e+08	1.15118e+08	6.0405e+07	6.55426e+07	6.49243e+07	3.14873e+07	3.18138e+07	3.10069e+07	4.92659e+07	4.96262e+07	5.17321e+07	1.84805e+08
Com_3559_pos	Lawsone	Alkaloids and derivatives	Lawsone	C10H6O3	174.032	5.31	192.066	C10368	-	HMDB0253997	-	Benzenoids	Naphthalenes	Naphthoquinones	-	-	-	Full match	No results	Full match	Benzenoids	Naphthalenes	Naphthoquinones	Naphthoquinones	2.42934e+06	2.52494e+06	2.55364e+06	2.9122e+06	3.787e+06	4.11876e+06	1.54929e+06	2.01029e+06	2.84315e+06	6.58362e+06	5.35456e+06	8.60305e+06	5.64918e+06	5.80124e+06	7.92267e+06	5.54244e+06	5.26183e+06	5.43645e+06	5.87392e+06	5.5894e+06	5.55879e+06	1.25944e+07	6.03614e+06	5.31013e+06	9.8651e+07
Com_356_pos	2-Furoic acid	Polyphenols	2-Furoate; 2-Furoic acid; 2-Furancarboxylic acid; Pyromucic acid	C5H4O3	112.016	0.538	113.024	C01546	map00365 Furfural degradation;map01120 Microbial metabolism in diverse environments	HMDB0000617	-	Organoheterocyclic compounds	Furans	Furoic acid and derivatives	-	-	-	Full match	No results	Full match	Organoheterocyclic compounds	Furans	Furoic acid and derivatives	Furoic acids	4.09293e+08	3.29932e+08	3.25301e+08	1.16582e+09	1.10206e+09	4.21578e+08	1.1064e+09	9.40997e+08	1.15053e+09	1.95512e+08	3.1924e+08	6.30198e+08	1.76293e+09	1.70298e+09	1.80348e+09	1.49046e+09	1.70278e+09	1.72693e+09	1.77159e+09	1.63466e+09	1.60953e+09	1.1536e+09	1.22559e+09	1.85638e+08	1.87313e+09
Com_3563_pos	Fragransin A2	Polyphenols	-	C20H24O5	344.162	5.573	345.17	-	-	-	-	-	-	-	-	-	-	Full match	No results	Full match	Lignans, neolignans and related compounds	Furanoid lignans	Tetrahydrofuran lignans	7,7'-epoxylignans	1.52579e+07	1.36737e+07	1.03609e+07	1.54054e+07	1.4721e+07	1.20016e+07	1.64398e+07	1.29481e+07	1.30245e+07	2.05022e+07	2.24491e+07	2.19044e+07	3.30497e+07	3.67853e+07	2.54005e+07	2.9788e+07	3.05174e+07	2.78081e+07	3.02627e+07	2.81359e+07	3.08594e+07	2.70981e+07	2.69612e+07	2.07757e+07	2.012e+07
Com_3564_pos	4-(4-nitrophenylazo)aniline	Terpenoid compounds	-	C12H10N4O2	242.079	5.236	243.087	-	-	-	-	-	-	-	-	-	-	Full match	No results	Full match	-	-	-	-	4.93322e+06	5.12736e+06	5.18565e+06	4.78647e+06	4.50437e+06	4.6011e+06	5.47991e+06	5.52338e+06	5.77356e+06	5.48273e+06	5.66755e+06	5.15489e+06	6.8119e+06	6.58203e+06	6.75027e+06	5.75731e+06	5.72323e+06	5.71814e+06	6.38953e+06	6.35237e+06	6.49013e+06	5.94828e+06	6.21318e+06	5.80112e+06	3.12129e+07
Com_3582_pos	2-piperidinophenyl N-[4-(benzyloxy)phenyl]carbamate	Amino acids and their derivatives	-	C25H26N2O3	402.187	5.369	403.194	-	-	-	-	-	-	-	-	-	-	Invalid mass	No results	No results	-	-	-	-	2.01922e+07	2.15746e+07	1.83377e+07	2.54139e+07	2.23663e+07	2.09687e+07	2.29104e+07	2.4068e+07	2.35324e+07	1.41126e+07	1.6596e+07	1.54493e+07	2.58463e+07	2.64632e+07	2.85601e+07	2.46136e+07	2.41126e+07	2.3992e+07	2.40552e+07	2.42822e+07	2.38287e+07	2.35249e+07	2.12303e+07	2.44452e+07	1.3308e+07
Com_3636_pos	Lipoamide	Amino acids and their derivatives	Lipoamide; Thioctic acid amide	C8H15NOS2	205.059	1.396	206.066	C00248	-	HMDB0000962	LMFA08010006	Organoheterocyclic compounds	Dithiolanes	Lipoamides	Fatty Acyls [FA]	Fatty amides [FA08]	Primary amides [FA0801]	No results	Full match	Full match	Organoheterocyclic compounds	Dithiolanes	Lipoamides	Lipoamides	4.76866e+06	1.36718e+06	1.06372e+06	4.14423e+06	4.23178e+06	3.14416e+06	4.24939e+06	5.3029e+06	5.15951e+06	5.05832e+06	6.17377e+06	5.86973e+06	7.7192e+06	5.88587e+06	3.76318e+06	5.46105e+06	3.36159e+06	2.40169e+06	6.58351e+06	6.52508e+06	5.41445e+06	6.78385e+06	7.63664e+06	8.62753e+06	4.35465e+07
Com_3671_pos	4-{3-[(3,4-dihydroxyphenyl)methyl]-2-methylbutyl}benzene-1,2-diol	Polyphenols	-	C18H22O4	324.133	5.501	325.14	-	-	-	-	-	-	-	-	-	-	Invalid mass	No results	No results	-	-	-	-	9.79233e+06	9.59694e+06	9.24878e+06	9.32423e+06	8.97704e+06	9.43893e+06	8.80083e+06	8.01545e+06	9.48827e+06	6.8196e+06	6.66142e+06	6.40261e+06	6.32414e+06	5.96767e+06	5.6228e+06	5.97889e+06	5.19851e+06	5.08996e+06	4.41884e+06	7.11659e+06	3.9279e+06	6.88271e+06	4.29242e+06	4.55941e+06	4.2752e+06
Com_3679_pos	3-hydroxy-2-octylpentanedioic acid	Organic acids and derivatives	-	C13H24O5	242.152	6.375	243.159	-	-	-	-	-	-	-	-	-	-	Invalid mass	No results	No results	-	-	-	-	1.68909e+07	1.61289e+07	1.7387e+07	1.73918e+07	1.66665e+07	1.62198e+07	1.41994e+07	1.52408e+07	1.50371e+07	1.67877e+07	1.57717e+07	1.64115e+07	3.29178e+06	3.21313e+06	3.37742e+06	3.24126e+06	3.00573e+06	2.93137e+06	1.78062e+06	2.32925e+06	2.86849e+06	2.01165e+06	1.62785e+06	1.61813e+06	1.23603e+07
Com_3685_pos	Sinapyl Alcohol	Polyphenols	Sinapyl alcohol; Sinapoyl alcohol	C11H14O4	210.09	5.321	211.097	C02325	map00940 Phenylpropanoid biosynthesis;map01061 Biosynthesis of phenylpropanoids;map01100 Metabolic pathways;map01110 Biosynthesis of secondary metabolites	HMDB0013070	-	Benzenoids	Phenols	Methoxyphenols	-	-	-	Full match	No results	Full match	Benzenoids	Phenols	Methoxyphenols	Methoxyphenols	1.44125e+06	1.39891e+06	1.50818e+06	1.32557e+06	1.28123e+06	1.34422e+06	1.60096e+06	1.61366e+06	1.64752e+06	1.60179e+06	1.65578e+06	1.4836e+06	3.79037e+06	5.25706e+06	4.04436e+06	3.48047e+06	3.26347e+06	4.06508e+06	3.93495e+06	5.39197e+06	5.32671e+06	2.57367e+06	3.47725e+06	4.45556e+06	1.76487e+07
Com_3695_pos	5-Hydroxyindole	Polyphenols	-	C8H7NO	133.053	5.335	134.06	-	-	HMDB0059805	-	Organoheterocyclic compounds	Indoles and derivatives	Hydroxyindoles	-	-	-	Full match	Full match	No results	Organoheterocyclic compounds	Indoles and derivatives	Hydroxyindoles	Hydroxyindoles	6.43024e+06	7.74238e+06	7.38113e+06	6.1683e+06	5.06249e+06	6.43945e+06	6.32064e+06	5.45937e+06	7.06188e+06	6.6216e+06	7.8552e+06	5.03857e+06	4.37889e+07	4.32062e+07	4.52765e+07	3.69094e+07	3.60518e+07	3.77862e+07	3.59279e+07	3.47364e+07	3.23387e+07	3.22311e+07	2.93688e+07	3.05405e+07	2.87188e+07
Com_3696_pos	alpha-Keto-gamma-(methylthio)butyric acid	Lipids and lipid-like molecules	-	C5H8O3S	148.019	1.363	149.027	-	-	-	-	-	-	-	-	-	-	No results	Full match	Full match	Lipids and lipid-like molecules	Fatty Acyls	Fatty acids and conjugates	Thia fatty acids	4.26702e+06	7.75016e+06	6.85733e+06	5.30665e+06	4.46805e+06	3.84839e+06	4.71083e+06	4.31776e+06	5.49834e+06	3.15755e+06	2.53748e+06	3.02048e+06	2.93802e+07	2.44783e+07	2.42465e+07	1.29323e+07	4.01905e+06	1.90196e+07	1.32824e+07	1.40536e+07	1.40046e+07	1.63412e+07	1.72494e+07	1.72537e+07	1.27965e+07
Com_370_pos	3-methyl-5-oxo-5-(4-toluidino)pentanoic acid	Organic acids and derivatives	-	C13H17NO3	257.103	1.308	258.11	-	-	-	-	-	-	-	-	-	-	Invalid mass	No match	No results	-	-	-	-	1.68861e+08	1.73623e+08	1.74387e+08	1.84095e+08	1.87933e+08	1.82169e+08	1.86945e+08	1.87132e+08	2.01023e+08	2.16776e+08	2.08631e+08	2.40611e+08	4.17816e+08	4.33601e+08	4.50046e+08	3.74215e+08	3.83588e+08	3.77415e+08	2.53328e+08	2.67332e+08	2.63883e+08	2.80897e+08	2.14564e+08	2.81224e+08	8.7103e+07
Com_3700_pos	4-morpholino-3-nitrobenzene-1-sulfonamide	Others	-	C10H13N3O5S	287.058	3.312	288.065	-	-	-	-	-	-	-	-	-	-	Full match	No results	No results	-	-	-	-	809225	804820	811939	966626	942446	993690	1.38003e+06	1.1508e+06	1.57846e+06	6.44032e+06	5.48103e+06	4.99818e+06	7.56044e+07	1.12748e+08	1.13059e+08	9.43039e+07	9.3814e+07	9.56839e+07	1.09656e+08	1.17748e+08	1.05743e+08	9.46615e+07	8.13921e+07	9.29678e+07	1.1197e+06
Com_3704_pos	Ginkgolide C	Terpenoid compounds	Ginkgolide C; BN 52022	C20H24O11	440.133	5.726	441.139	C07603	-	HMDB0036860	LMPR0104540003	Lipids and lipid-like molecules	Prenol lipids	Terpene lactones	Prenol Lipids [PR]	Isoprenoids [PR01]	C20 isoprenoids (diterpenes) [PR0104]	Full match	No results	Full match	Lipids and lipid-like molecules	Prenol lipids	Terpene lactones	Ginkgolides and bilobalides	1.10339e+06	1.04314e+06	1.07524e+06	971891	1.01761e+06	997403	906791	903417	1.01042e+06	1.31258e+06	1.37065e+06	1.26358e+06	2.11989e+07	2.14791e+07	2.32947e+07	1.58651e+07	1.63637e+07	1.7318e+07	1.6219e+07	1.47011e+07	1.67845e+07	1.33337e+07	1.37737e+07	1.41905e+07	9.08435e+06
Com_3721_pos	Hordatine A	Alkaloids and derivatives	Hordatine A	C28H38N8O4	550.299	6.017	573.289	C08307	-	HMDB0030461	-	Phenylpropanoids and polyketides	2-arylbenzofuran flavonoids	-	-	-	-	Full match	No results	Full match	Phenylpropanoids and polyketides	2-arylbenzofuran flavonoids	Not available	2-arylbenzofuran flavonoids	2.11897e+07	2.15817e+07	2.18759e+07	2.10839e+07	1.89999e+07	2.02187e+07	1.76972e+07	1.84265e+07	1.86151e+07	3.30804e+07	2.95869e+07	3.02061e+07	4.75663e+07	4.7143e+07	4.95723e+07	3.83479e+07	4.00745e+07	3.88318e+07	3.0649e+07	2.95904e+07	3.32359e+07	2.6017e+07	2.91629e+07	2.57626e+07	3.05353e+07
Com_3730_pos	Tetramethylpyrazine	Alkaloids and derivatives	-	C8H12N2	136.1	2.314	137.107	-	-	HMDB0036584	-	Organoheterocyclic compounds	Diazines	Pyrazines	-	-	-	Full match	No results	Full match	-	-	-	-	1.97104e+06	1.79584e+06	1.70298e+06	1.94722e+06	1.92885e+06	1.83975e+06	1.85472e+06	1.87433e+06	1.74219e+06	2.06438e+06	2.0459e+06	1.92043e+06	1.03697e+07	9.0492e+06	7.12829e+06	7.19854e+06	5.15714e+06	4.8068e+06	3.46688e+06	2.78792e+06	2.49703e+06	2.91734e+06	2.96585e+06	2.54656e+06	3.16907e+07
Com_3773_pos	Rutaecarpine	Alkaloids and derivatives	Rutaecarpine; Rutecarpine	C18H13N3O	287.107	4.774	288.114	C09238	-	HMDB0042010	-	Organoheterocyclic compounds	Indoles and derivatives	Pyridoindoles	-	-	-	No results	Full match	Full match	Organoheterocyclic compounds	Indoles and derivatives	Pyridoindoles	Beta carbolines	864473	911950	861174	958009	957853	916548	795169	903684	920895	999312	1.04223e+06	1.02215e+06	1.08506e+08	3.70517e+07	1.16738e+08	9.30769e+07	9.28509e+07	9.35288e+07	8.35211e+07	8.28217e+07	8.25451e+07	7.65521e+07	7.61432e+07	7.71582e+07	8.92866e+06
Com_378_pos	Kanosamine	Amino acids and their derivatives	Kanosamine; D-Kanosamine; 3-Amino-3-deoxy-D-glucose	C6H13NO5	161.069	1.264	162.076	C12212	map01051 Biosynthesis of ansamycins;map01130 Biosynthesis of antibiotics	-	-	-	-	-	-	-	-	Invalid mass	No results	No match	Organic oxygen compounds	Organooxygen compounds	Carbohydrates and carbohydrate conjugates	Hexoses	4.70491e+07	4.85747e+07	4.54704e+07	1.94796e+07	3.7771e+07	3.14693e+07	1.80449e+07	3.60901e+07	3.3202e+07	3.08369e+07	2.92736e+07	3.11454e+07	5.4125e+07	5.73159e+07	1.05881e+08	4.93925e+07	6.48529e+07	6.38914e+07	5.02168e+07	4.62099e+07	4.8763e+07	7.07301e+07	6.33259e+07	6.65087e+07	7.37695e+08
Com_3796_pos	Hexadecanedioic acid	Lipids and lipid-like molecules	Hexadecanedioate	C16H30O4	286.215	6.061	309.204	C19615	map00073 Cutin, suberine and wax biosynthesis;map01100 Metabolic pathways	HMDB0000672	LMFA01170022	Lipids and lipid-like molecules	Fatty Acyls	Fatty acids and conjugates	Fatty Acyls [FA]	Fatty Acids and Conjugates [FA01]	Dicarboxylic acids [FA0117]	Full match	No results	Full match	Lipids and lipid-like molecules	Fatty Acyls	Fatty acids and conjugates	Long-chain fatty acids	3.35873e+07	2.01244e+07	3.41377e+07	3.44422e+07	3.3766e+07	3.17133e+07	3.25571e+07	3.06889e+07	4.59376e+07	8.10203e+07	1.61055e+07	1.50959e+07	2.8527e+07	2.84167e+07	3.41772e+07	2.52897e+07	3.41195e+07	2.65272e+07	2.7472e+07	2.53276e+07	2.4288e+07	2.52988e+07	2.26897e+07	2.28807e+07	3.23628e+07
Com_3800_pos	N-Acetylputrescine	Amino acids and their derivatives	N-Acetylputrescine	C6H14N2O	130.111	1.886	131.118	C02714	map00330 Arginine and proline metabolism;map01100 Metabolic pathways	HMDB0002064	-	Organic acids and derivatives	Carboximidic acids and derivatives	Carboximidic acids	-	-	-	No results	Full match	Full match	Organic acids and derivatives	Carboximidic acids and derivatives	Carboximidic acids	Carboximidic acids	2.93463e+07	3.12508e+07	3.33174e+07	3.54753e+07	3.24826e+07	3.06718e+07	3.40247e+07	3.20659e+07	3.22054e+07	3.32008e+07	3.34073e+07	1.02997e+07	3.96382e+07	5.03564e+07	3.60711e+07	3.54599e+07	4.28384e+07	3.5823e+07	5.01744e+07	4.12446e+07	4.12576e+07	5.04008e+07	4.89269e+07	5.00704e+07	1.59919e+08
Com_3821_pos	Naringeninchalcone	Flavonoids	Naringenin chalcone; 2',4,4',6'-Tetrahydroxychalcone; Isosalipurpol; Chalconaringenin	C15H12O5	272.068	5.983	273.076	C06561	map00941 Flavonoid biosynthesis;map01061 Biosynthesis of phenylpropanoids;map01100 Metabolic pathways;map01110 Biosynthesis of secondary metabolites	-	-	-	-	-	-	-	-	Full match	Full match	Full match	Phenylpropanoids and polyketides	Linear 1,3-diarylpropanoids	Chalcones and dihydrochalcones	2'-Hydroxychalcones	1.75442e+08	1.8e+08	1.82941e+08	1.40514e+08	1.38634e+08	1.31401e+08	3.70151e+07	3.69729e+07	4.69619e+07	2.76887e+07	2.81005e+07	2.49155e+07	1.06411e+08	1.0485e+08	1.13476e+08	7.18574e+07	7.18128e+07	6.93655e+07	1.87722e+07	1.89881e+07	1.71942e+07	1.53756e+07	1.59013e+07	1.57083e+07	3.05691e+07
Com_3829_pos	2-furyl[4-(1H-indol-4-yl)piperazino]methanone	Heterocyclic compounds	-	C17H17N3O2	295.128	5.328	296.136	-	-	-	-	-	-	-	-	-	-	Invalid mass	No results	No results	-	-	-	-	1.08005e+06	1.04832e+06	1.13021e+06	993360	960132	1.00734e+06	1.19974e+06	1.20925e+06	1.23463e+06	1.74601e+06	1.24082e+06	1.53761e+06	1.49135e+06	1.44103e+06	1.40945e+06	1.09157e+06	1.20194e+06	1.19925e+06	2.46748e+06	3.32141e+06	3.54453e+06	1.68468e+07	1.72311e+07	1.6629e+07	1.64592e+06
Com_3866_pos	Thioctic acid	Organic acids and derivatives	-	C8H14O2S2	206.043	4.942	229.032	-	-	-	-	-	-	-	-	-	-	Full match	No results	Full match	Organic acids and derivatives	Carbothioic S-acids	Not available	Carbothioic S-acids	2.99658e+07	2.83598e+07	2.91157e+07	3.23391e+07	3.49883e+07	3.52616e+07	4.17187e+07	4.96829e+07	4.84484e+07	4.45895e+07	4.61718e+07	4.26004e+07	2.20285e+07	2.32714e+07	2.34377e+07	2.30803e+07	2.2819e+07	2.25762e+07	2.47149e+07	2.43697e+07	2.5722e+07	2.35992e+07	2.46222e+07	2.7758e+07	1.86406e+07
Com_3877_pos	Phytolaccagenin	Terpenoid compounds	-	C31H48O7	532.341	6.949	555.33	-	-	-	-	-	-	-	-	-	-	Full match	No results	Full match	Lipids and lipid-like molecules	Prenol lipids	Triterpenoids	Triterpenoids	443977	404459	500219	374129	514801	414694	646837	466780	575171	1.03061e+06	952833	972804	3.46021e+07	3.31399e+07	3.28008e+07	2.68249e+07	2.82324e+07	2.82259e+07	2.90454e+07	3.08394e+07	2.99926e+07	2.78186e+07	2.62059e+07	2.71736e+07	1.12775e+07
Com_388_pos	Norfenefrine	Polyphenols	-	C8H11NO2	171.09	5.588	154.086	-	-	HMDB0255737	-	Benzenoids	Phenols	1-hydroxy-4-unsubstituted benzenoids	-	-	-	Invalid mass	No results	No results	Benzenoids	Phenols	1-hydroxy-4-unsubstituted benzenoids	1-hydroxy-4-unsubstituted benzenoids	1.1217e+06	1.20372e+06	1.23963e+06	1.96515e+06	2.0231e+06	1.15938e+06	1.38989e+06	1.60399e+06	2.47052e+06	1.91062e+06	1.63106e+06	2.41806e+06	8.07013e+06	8.50767e+06	1.2208e+07	1.82097e+07	1.61591e+07	1.12015e+07	1.63649e+07	1.14307e+07	9.89529e+06	1.33537e+07	1.9408e+07	1.49087e+07	2.36367e+08
Com_389_pos	Acetanilide	Organic acids and derivatives	Acetanilide; N-Phenylacetamide; N-Acetylarylamine	C8H9NO	135.069	2.51	136.076	C07565	-	HMDB0001250	-	Benzenoids	Benzene and substituted derivatives	-	-	-	-	Full match	Full match	No results	Benzenoids	Benzene and substituted derivatives	Not available	Benzene and substituted derivatives	5.74868e+08	5.87879e+08	5.90193e+08	5.8968e+08	5.99857e+08	5.78177e+08	5.89468e+08	6.10539e+08	5.89204e+08	9.87759e+08	9.74683e+08	9.65018e+08	1.76251e+08	1.6864e+08	1.7786e+08	1.54883e+08	1.49329e+08	1.30917e+08	1.42736e+08	1.43615e+08	1.35466e+08	1.39049e+08	1.28527e+08	1.38476e+08	3.01418e+08
Com_3896_pos	Linderane	Polyphenols	Linderane	C15H16O4	260.105	5.279	261.113	C09495	-	-	-	-	-	-	-	-	-	No results	Full match	Full match	Organoheterocyclic compounds	Dioxanes	1,4-dioxanes	1,4-dioxanes	1.67152e+06	537848	531661	1.72843e+06	1.77869e+06	1.97561e+06	1.55294e+06	1.86151e+06	1.23523e+06	1.68065e+06	1.67778e+06	1.35017e+06	1.8399e+07	1.73568e+07	1.34008e+06	1.38335e+07	1.37008e+06	1.1259e+06	1.25848e+06	1.29312e+07	1.24344e+06	1.13542e+07	1.00934e+07	1.12226e+07	6.01707e+06
Com_3898_pos	7-Methoxy-4-methylcoumarin	Polyphenols	-	C11H10O3	190.063	4.929	191.071	-	-	-	-	-	-	-	-	-	-	Full match	No results	Full match	Phenylpropanoids and polyketides	Coumarins and derivatives	Not available	Coumarins and derivatives	3.30903e+06	3.5187e+06	3.27652e+06	2.76681e+06	3.42112e+06	3.38832e+06	772316	2.99843e+06	3.71743e+06	4.30638e+06	5.14975e+06	4.85835e+06	8.11279e+06	7.0749e+06	6.25547e+06	6.84312e+06	6.70079e+06	7.6072e+06	9.52823e+06	9.54048e+06	9.39081e+06	9.67716e+06	1.05529e+07	9.87198e+06	1.87637e+07
Com_3905_pos	(2E)-3-(3,4-dimethoxyphenyl)prop-2-enoic acid	Polyphenols	-	C11H12O4	225.1	5.556	209.081	-	-	HMDB0034315	-	Phenylpropanoids and polyketides	Cinnamic acids and derivatives	Hydroxycinnamic acids and derivatives	-	-	-	Invalid mass	No results	No results	-	-	-	-	9.4661e+06	1.15015e+07	8.5319e+06	8.3938e+06	7.20863e+06	9.86699e+06	8.78631e+06	6.78273e+06	2.19296e+06	1.01767e+07	1.08927e+07	2.62365e+06	1.38213e+08	1.37565e+08	6.90334e+07	1.06428e+08	1.10011e+08	1.02173e+08	5.49976e+07	6.10734e+07	1.07286e+08	4.6362e+07	4.28338e+07	8.30362e+07	4.7656e+07
Com_391_pos	2-(4-(4-Chlorobenzyl)piperazin-1-yl)-1-(indolin-1-yl)ethan-1-one	Heterocyclic compounds	-	C21H24ClN3O	369.163	1.334	370.171	-	-	-	-	-	-	-	-	-	-	Invalid mass	Full match	Full match	-	-	-	-	8.00998e+06	2.47601e+07	8.36187e+06	4.97409e+07	2.4578e+07	2.69801e+07	6.65924e+07	6.15101e+07	4.84881e+07	2.54208e+08	2.52665e+08	2.66851e+08	1.34149e+07	1.50301e+07	5.74764e+06	4.07233e+07	2.46065e+07	2.29028e+07	7.69437e+07	7.72177e+07	7.9243e+07	5.90089e+07	5.65945e+07	6.0508e+07	1.27524e+07
Com_3914_pos	Nicotinamide N-oxide	Heterocyclic compounds	-	C6H6N2O2	138.042	1.281	277.092	-	-	HMDB0002730	-	Organoheterocyclic compounds	Pyridines and derivatives	Pyridinecarboxylic acids and derivatives	-	-	-	No results	Full match	Full match	-	-	-	-	3.47441e+07	1.87672e+07	3.45889e+07	3.3802e+07	2.13758e+07	3.56579e+07	3.29886e+07	2.94176e+07	3.26405e+07	9.14802e+06	8.78502e+06	9.84769e+06	2.24115e+07	2.13004e+07	2.52744e+07	2.62947e+07	2.55054e+07	2.69779e+07	3.30774e+06	2.63404e+07	2.52299e+07	2.30248e+07	2.54707e+07	3.31976e+07	2.26746e+07
Com_3917_pos	Trachelogenin	Polyphenols	Trachelogenin; (-)-Trachelogenin	C21H24O7	388.15	5.585	389.158	C10891	-	HMDB0303743	-	Lignans, neolignans and related compounds	Furanoid lignans	Tetrahydrofuran lignans	-	-	-	Full match	No results	Full match	Lignans, neolignans and related compounds	Furanoid lignans	Tetrahydrofuran lignans	Dibenzylbutyrolactone lignans	1.04744e+07	9.78386e+06	1.14423e+07	1.03982e+07	1.20593e+07	1.22607e+07	1.19557e+07	1.1337e+07	1.30429e+07	1.11053e+07	1.51627e+07	1.39764e+07	7.15238e+06	5.2129e+06	5.31478e+06	5.85314e+06	6.5181e+06	4.74816e+06	1.07951e+07	5.79105e+06	4.13594e+06	4.50102e+06	4.55593e+06	4.28477e+06	4.0684e+06
Com_3939_pos	1-[(3S)-3-(1,3-Benzothiazol-2-yl)-1-pyrrolidinyl]-2-phenoxyethanone	Amino acids and their derivatives	-	C19H18N2O2S	320.099	5.125	321.106	-	-	-	-	-	-	-	-	-	-	Invalid mass	No results	No results	Organoheterocyclic compounds	Benzothiazoles	Not available	Benzothiazoles	699886	747537	750310	705124	733349	710173	867300	953199	816928	935946	906297	930016	1.01474e+06	1.10539e+06	1.24123e+06	1.43934e+06	798232	1.12454e+06	625528	1.64144e+06	1.1443e+06	1.97409e+06	1.86548e+06	1.39118e+06	4.38818e+07
Com_394_pos	8-(1,2-dihydroxy-3-methylbut-3-en-1-yl)-7-methoxy-2H-chromen-2-one	Polyphenols	-	C15H16O5	276.097	5.437	277.105	-	-	-	-	-	-	-	-	-	-	Invalid mass	No results	No results	-	-	-	-	3.57614e+08	3.62613e+08	3.36133e+08	3.57297e+08	3.52695e+08	3.65691e+08	3.40075e+08	2.90909e+08	3.31665e+08	1.99858e+08	1.97735e+08	1.86748e+08	4.7198e+06	4.3725e+06	9.25391e+06	8.33983e+06	8.13325e+06	8.58174e+06	7.89467e+06	7.86937e+06	7.83925e+06	7.82075e+06	7.89505e+06	8.38982e+06	5.56234e+07
Com_3976_pos	Coptisine	Alkaloids and derivatives	Coptisine	C19H14NO4	320.094	6.546	321.101	C16938	-	-	-	-	-	-	-	-	-	No results	Full match	Full match	Alkaloids and derivatives	Protoberberine alkaloids and derivatives	Not available	Protoberberine alkaloids and derivatives	258395	259557	267540	2.01101e+07	2.0304e+07	1.75471e+07	2.48619e+07	2.44849e+07	2.40687e+07	291968	287614	286387	280102	266965	286545	2.52626e+07	2.5057e+07	2.1777e+07	1.28729e+06	1.3004e+06	4.6016e+06	288104	269123	273259	287626
Com_400_pos	L-Tryptophan	Amino acids and their derivatives	L-Tryptophan; Tryptophan; (S)-alpha-Amino-beta-(3-indolyl)-propionic acid	C11H12N2O2	222.1	5.323	467.189	C00078	map00260 Glycine, serine and threonine metabolism;map00380 Tryptophan metabolism;map00400 Phenylalanine, tyrosine and tryptophan biosynthesis;map00404 Staurosporine biosynthesis;map00901 Indole alkaloid biosynthesis;map00966 Glucosinolate biosynthesis;map00970 Aminoacyl-tRNA biosynthesis;map01060 Biosynthesis of plant secondary metabolites;map01061 Biosynthesis of phenylpropanoids;map01063 Biosyn…	HMDB0000929	-	Organoheterocyclic compounds	Indoles and derivatives	Indolyl carboxylic acids and derivatives	-	-	-	Invalid mass	Invalid mass	No match	Organoheterocyclic compounds	Indoles and derivatives	Indolyl carboxylic acids and derivatives	Indolyl carboxylic acids and derivatives	3.48179e+07	3.47139e+07	3.48219e+07	3.78449e+07	3.67075e+07	3.59409e+07	4.30576e+07	4.02082e+07	4.33133e+07	2.71752e+07	2.68431e+07	2.42715e+07	7.46792e+07	7.6751e+07	7.92938e+07	7.15658e+07	7.43431e+07	7.26605e+07	8.6313e+07	8.42206e+07	8.35712e+07	9.00912e+07	8.71662e+07	8.59749e+07	4.34212e+07
Com_401_pos	Boc-beta-cyano-L-alanine	Amino acids and their derivatives	-	C9H14N2O4	214.096	3.026	215.103	-	-	-	-	-	-	-	-	-	-	Full match	No results	Full match	Organic acids and derivatives	Carboxylic acids and derivatives	Amino acids, peptides, and analogues	Alpha amino acids and derivatives	969820	990006	996857	1.02489e+06	1.0625e+06	974697	966399	494839	1.0309e+06	1.40957e+06	1.77869e+06	1.71854e+06	842349	1.36194e+06	1.75283e+06	3.5397e+06	686703	3.56186e+06	4.30438e+06	3.1379e+06	3.75491e+06	1.5114e+07	1.49667e+07	1.50078e+07	5.97383e+08
Com_402_pos	Olivetol	Terpenoid compounds	-	C11H16O2	180.115	6.21	181.123	-	-	-	-	-	-	-	-	-	-	No results	Full match	Full match	Benzenoids	Phenols	Benzenediols	Resorcinols	2.17067e+07	2.29587e+07	2.23114e+07	2.16258e+07	2.19001e+07	2.18488e+07	2.0075e+07	1.98151e+07	2.04486e+07	2.75655e+07	2.66398e+07	2.53428e+07	3.9287e+08	3.87731e+08	4.02266e+08	2.89517e+08	2.91216e+08	2.92287e+08	1.92505e+08	1.88413e+08	1.93586e+08	1.01126e+08	1.01964e+08	1.00826e+08	1.10697e+08
Com_4052_pos	N-Feruloyl putrescine	Polyphenols	-	C14H20N2O3	264.148	5.253	265.155	-	-	-	-	-	-	-	-	-	-	Full match	No results	Full match	Phenylpropanoids and polyketides	Cinnamic acids and derivatives	Hydroxycinnamic acids and derivatives	Hydroxycinnamic acids and derivatives	1.36635e+06	1.92108e+06	1.92189e+06	1.17645e+06	1.33437e+06	1.04698e+06	1.22724e+06	1.46382e+06	963711	3.46249e+06	4.15055e+06	3.07578e+06	3.28414e+07	3.296e+07	3.3132e+07	2.6102e+07	2.61166e+07	2.59713e+07	2.57643e+07	2.41696e+07	2.49052e+07	2.17991e+07	2.02543e+07	2.18591e+07	2.58075e+07
Com_41_pos	trans-Cinnamic acid	Polyphenols	trans-Cinnamate; trans-Cinnamic acid; (E)-Cinnamate; (2E)-3-Phenylprop-2-enoate	C9H8O2	148.053	5.055	149.06	C00423	map00130 Ubiquinone and other terpenoid-quinone biosynthesis;map00360 Phenylalanine metabolism;map00940 Phenylpropanoid biosynthesis;map01060 Biosynthesis of plant secondary metabolites;map01070 Biosynthesis of plant hormones;map01100 Metabolic pathways;map01110 Biosynthesis of secondary metabolites;map01120 Microbial metabolism in diverse environments;map01220 Degradation of aromatic compounds	HMDB0000930	-	Phenylpropanoids and polyketides	Cinnamic acids and derivatives	Cinnamic acids	-	-	-	No results	Full match	Full match	Phenylpropanoids and polyketides	Cinnamic acids and derivatives	Cinnamic acids	Cinnamic acids	1.08733e+08	9.8155e+07	1.15229e+08	9.75698e+07	1.10946e+08	9.27289e+07	8.03669e+07	8.63054e+07	9.17917e+07	9.98802e+07	1.1224e+08	9.89773e+07	2.86671e+07	2.85801e+07	3.34459e+07	3.02764e+07	4.92136e+07	3.8234e+07	3.5252e+07	4.6614e+07	2.42272e+07	2.96662e+07	2.3074e+07	1.82246e+07	3.32657e+07
Com_4111_pos	LNH	Carbohydrates	-	C16H26N6O5	382.197	5.854	383.204	-	-	-	-	-	-	-	-	-	-	Full match	No results	No results	-	-	-	-	4.30792e+07	4.4212e+07	5.30314e+07	4.35658e+07	3.77201e+07	4.15476e+07	3.78833e+07	3.95682e+07	3.57124e+07	6.35937e+07	6.15145e+07	6.2371e+07	1.3814e+07	2.72666e+07	2.84157e+07	2.1492e+07	2.17506e+07	2.19824e+07	1.94636e+07	1.86689e+07	1.82604e+07	1.86188e+07	1.9204e+07	1.79791e+07	8.97595e+06
Com_4126_pos	5-methyl-3-(2-morpholino-2-oxoethyl)-1,3-benzoxazol-2(3H)-one	Terpenoid compounds	-	C14H16N2O4	276.111	5.352	277.118	-	-	-	-	-	-	-	-	-	-	Full match	No results	No results	-	-	-	-	3.10821e+07	2.65252e+06	2.6373e+06	3.19112e+06	3.25744e+07	2.96e+07	3.28147e+07	3.35778e+07	3.44963e+07	2.6631e+07	2.63991e+07	2.70402e+07	3.11013e+07	2.94215e+07	2.96934e+07	4.24657e+06	2.56413e+07	2.84269e+07	2.59809e+07	2.56272e+07	2.92698e+06	2.51846e+07	2.4558e+07	2.77911e+07	4.24684e+07
Com_4129_pos	Glycyl-L-leucine	Amino acids and their derivatives	Glycyl-leucine; Glycyl-L-leucine	C8H16N2O3	188.116	2.022	189.123	C02155	-	HMDB0028929	-	Organic acids and derivatives	Carboxylic acids and derivatives	Amino acids, peptides, and analogues	-	-	-	Full match	No results	Full match	Organic acids and derivatives	Carboxylic acids and derivatives	Amino acids, peptides, and analogues	Peptides	5.86612e+06	5.2132e+06	5.34259e+06	5.79991e+06	5.93703e+06	4.48815e+06	5.63732e+06	5.64838e+06	6.12968e+06	6.74944e+06	5.4825e+06	6.1871e+06	1.92348e+07	2.07513e+07	2.10474e+07	1.65819e+07	1.62199e+07	1.54922e+07	1.42358e+07	1.38635e+07	1.37037e+07	1.20354e+07	1.23284e+07	1.35012e+07	5.00598e+07
Com_4151_pos	1-{4-methoxy-3-[(2-pyridylthio)methyl]phenyl}ethan-1-one	Terpenoid compounds	-	C15H15NO2S	295.067	3.197	296.074	-	-	-	-	-	-	-	-	-	-	Invalid mass	No results	No results	-	-	-	-	1.73193e+06	1.76586e+06	1.77809e+06	2.04537e+06	1.99421e+06	2.10264e+06	2.40774e+06	2.43509e+06	2.52983e+06	2.66231e+06	2.62908e+06	2.5964e+06	1.0129e+07	1.10052e+07	1.0685e+07	1.64232e+07	1.62572e+07	1.63627e+07	2.31582e+07	2.56119e+07	2.76541e+07	2.07496e+07	1.89776e+07	2.21195e+07	1.10406e+08
Com_4160_pos	Gly-Phe	Amino acids and their derivatives	-	C11H14N2O3	222.101	4.024	223.108	-	-	HMDB0028848	-	Organic acids and derivatives	Carboxylic acids and derivatives	Amino acids, peptides, and analogues	-	-	-	Full match	No results	Full match	Organic acids and derivatives	Carboxylic acids and derivatives	Amino acids, peptides, and analogues	Peptides	971260	1.00967e+06	1.21122e+06	821539	869655	839497	998098	859183	843729	2.40325e+06	2.72126e+06	2.22114e+06	351820	354499	348069	287200	292690	314362	302658	290081	304179	313605	306017	301913	3.08561e+06
Com_4170_pos	Noroxycodone-d3	Heterocyclic compounds	-	C17H16[2]H3NO4	304.15	5.327	305.157	-	-	-	-	-	-	-	-	-	-	Full match	No results	No results	-	-	-	-	2.42329e+07	2.44868e+07	2.44636e+07	2.44552e+07	1.2223e+07	2.53721e+07	2.60052e+07	2.75144e+07	2.54942e+07	4.76374e+07	4.86256e+07	4.69853e+07	2.39583e+07	2.59424e+07	2.57723e+07	1.90886e+07	1.93721e+07	1.95904e+07	1.52051e+07	1.44773e+07	1.64933e+07	1.71175e+07	1.86667e+07	1.82171e+07	2.40468e+07
Com_4202_pos	3-(2-Naphthyl)-D-Alanine	Amino acids and their derivatives	-	C13H13NO2	215.095	6.365	216.102	-	-	-	-	-	-	-	-	-	-	Full match	No results	Full match	-	-	-	-	3.84092e+06	3.98322e+06	4.23098e+06	8.49841e+06	7.7461e+06	7.56019e+06	6.72807e+06	6.83745e+06	7.26538e+06	1.22927e+07	1.2324e+07	1.22301e+07	770986	527589	928576	1.60596e+06	1.55537e+06	1.3377e+06	515400	529555	420060	806513	538440	467020	1.99366e+06
Com_4204_pos	2,6-Di-tert-butyl-1,4-benzoquinone	Others	-	C14H20O2	220.147	6.519	221.154	-	-	HMDB0013817	-	Lipids and lipid-like molecules	Prenol lipids	Monoterpenoids	-	-	-	Full match	No results	No results	Lipids and lipid-like molecules	Prenol lipids	Monoterpenoids	Monocyclic monoterpenoids	323963	316454	339637	349449	337635	328430	315541	324069	328652	1.17963e+07	1.183e+07	1.20077e+07	341503	335205	357614	349699	346720	353135	344197	329703	343815	351259	331623	340140	352138
Com_4207_pos	Poricoic acid B	Organic acids and derivatives	-	C30H44O5	484.319	7.036	485.326	-	-	-	-	-	-	-	-	-	-	No results	Full match	Full match	Lipids and lipid-like molecules	Prenol lipids	Triterpenoids	Triterpenoids	250631	251929	252977	245274	255533	243961	245615	284513	379554	606007	621764	598671	1.73537e+07	1.68153e+07	1.69447e+07	1.52054e+07	1.33092e+07	1.51939e+07	1.36543e+07	1.36356e+07	1.28886e+07	1.10499e+07	1.1359e+07	1.11881e+07	1.51187e+07
Com_4208_pos	Quercitrin	Flavonoids	Quercitrin; Quercetin 3-L-rhamnoside; Quercetin 3-O-alpha-L-rhamnopyranoside	C21H20O11	448.101	5.877	449.108	C01750	map00944 Flavone and flavonol biosynthesis	HMDB0033751	LMPK12112171	Phenylpropanoids and polyketides	Flavonoids	Flavonoid glycosides	Polyketides [PK]	Flavonoids [PK12]	Flavones and Flavonols [PK1211]	Full match	Full match	Full match	Phenylpropanoids and polyketides	Flavonoids	Flavonoid glycosides	Flavonoid-3-O-glycosides	3.206e+06	2.35657e+06	2.42024e+06	3.51084e+06	3.84786e+06	2.74399e+06	5.07348e+06	4.03908e+06	3.66905e+06	1.03762e+07	1.11862e+07	9.96457e+06	4.6148e+07	4.0674e+07	4.36255e+07	4.37811e+07	4.3057e+07	4.48731e+07	3.9607e+07	3.94995e+07	3.8062e+07	3.46313e+07	3.41439e+07	3.31027e+07	3.39303e+07
Com_4210_pos	3-[4-methyl-1-(2-methylpropanoyl)-3-oxocyclohexyl]butanoic acid	Organic acids and derivatives	-	C15H24O4	290.149	6.271	291.157	-	-	-	-	-	-	-	-	-	-	Invalid mass	No results	No results	-	-	-	-	8.4067e+06	8.28769e+06	3.06073e+06	8.63266e+06	8.00637e+06	7.72023e+06	7.66902e+06	7.88041e+06	7.97795e+06	9.35447e+06	1.00882e+07	9.77814e+06	1.25122e+07	9.94644e+06	1.146e+07	1.11951e+07	1.14269e+07	1.14631e+07	9.82885e+06	1.11712e+07	1.12128e+07	1.22176e+07	1.10656e+07	1.19085e+07	2.24021e+07
Com_4212_pos	(11E,15Z)-9,10,13-trihydroxyoctadeca-11,15-dienoic acid	Lipids and lipid-like molecules	-	C18H32O5	350.207	6.736	351.214	-	-	-	-	-	-	-	-	-	-	Invalid mass	No results	No results	-	-	-	-	3.02953e+07	2.35732e+07	2.41304e+07	1.96049e+07	1.97335e+07	1.52043e+07	1.95997e+07	2.02932e+07	1.98714e+07	3.34209e+07	3.18359e+07	3.0582e+07	5.91088e+06	5.63688e+06	6.59638e+06	5.29403e+06	5.22603e+06	4.77967e+06	4.02784e+06	3.26505e+06	4.02262e+06	4.84501e+06	5.69388e+06	5.33737e+06	2.36136e+07
Com_422_pos	L-Hydroxyproline	Amino acids and their derivatives	Hydroxyproline; L-Hydroxyproline; trans-4-Hydroxy-L-proline	C5H9NO3	131.059	1.485	132.066	C01157	map00330 Arginine and proline metabolism;map01100 Metabolic pathways	HMDB0000725	-	Organic acids and derivatives	Carboxylic acids and derivatives	Amino acids, peptides, and analogues	-	-	-	No results	Full match	Full match	Organic acids and derivatives	Carboxylic acids and derivatives	Amino acids, peptides, and analogues	Proline and derivatives	1.4168e+07	1.24879e+07	1.20016e+07	1.23211e+07	7.77644e+06	1.18151e+07	1.21917e+07	1.20533e+07	1.23985e+07	1.14871e+07	1.23792e+07	3.24697e+07	1.94458e+07	1.51357e+07	1.51446e+07	1.31957e+07	1.15705e+07	1.16866e+07	1.44063e+07	1.29195e+07	1.26486e+07	1.50319e+07	1.41797e+07	1.5206e+07	4.37116e+07
Com_4256_pos	Leonurine	Alkaloids and derivatives	Leonurine; Norboldine	C14H21N3O5	311.148	5.214	312.155	C16985	-	HMDB0254014	-	Benzenoids	Benzene and substituted derivatives	Benzoic acids and derivatives	-	-	-	Full match	No results	Full match	Benzenoids	Benzene and substituted derivatives	Benzoic acids and derivatives	Gallic acid and derivatives	6.06438e+06	6.37626e+06	6.72542e+06	6.92359e+06	4.80072e+06	6.94249e+06	6.13286e+06	7.90375e+06	8.49775e+06	1.8424e+07	1.89343e+07	1.19831e+07	1.83608e+06	1.70898e+06	1.85374e+06	1.58116e+06	1.56992e+06	1.47396e+06	1.70813e+06	1.62914e+06	1.82438e+06	1.56771e+06	1.60067e+06	1.47789e+06	1.99392e+06
Com_427_pos	Citral	Terpenoid compounds	Geranial; trans-Citral	C10H16O	152.12	5.593	153.128	C01499	map00281 Geraniol degradation;map01062 Biosynthesis of terpenoids and steroids;map01110 Biosynthesis of secondary metabolites;map01130 Biosynthesis of antibiotics	HMDB0035092	-	Lipids and lipid-like molecules	Prenol lipids	Monoterpenoids	-	-	-	Full match	Full match	Full match	Lipids and lipid-like molecules	Prenol lipids	Monoterpenoids	Acyclic monoterpenoids	2.02237e+08	2.24913e+08	2.19163e+08	2.02297e+08	2.27772e+08	2.12181e+08	1.96377e+08	2.22016e+08	2.04844e+08	3.03966e+08	3.26697e+08	3.08816e+08	5.50784e+07	3.14242e+07	5.88347e+07	4.99638e+07	2.44789e+07	2.81063e+07	2.43278e+07	4.88463e+07	2.49141e+07	2.18997e+07	2.37214e+07	2.03375e+07	2.46083e+07
Com_428_pos	2-Hydroxyhippuric acid	Polyphenols	Salicyluric acid; Salicylurate; N-(2-Hydroxybenzoyl)-glycine	C9H9NO4	217.036	1.239	218.043	C07588	-	HMDB0000840	-	Benzenoids	Benzene and substituted derivatives	Benzoic acids and derivatives	-	-	-	Invalid mass	No results	No results	Benzenoids	Benzene and substituted derivatives	Benzoic acids and derivatives	Hippuric acids	939481	1.32743e+06	1.30558e+06	1.90094e+06	2.68488e+06	2.21336e+06	3.02458e+06	2.44882e+06	2.84988e+06	4.63503e+06	4.77014e+06	4.14552e+06	2.14054e+07	2.65156e+07	2.73576e+07	2.46143e+07	2.66691e+07	2.10753e+07	2.46329e+07	2.24644e+07	2.29492e+07	3.34037e+07	3.08839e+07	3.12477e+07	3.08351e+08
Com_4302_pos	4-oxo-5-phenylpentanoic acid	Organic acids and derivatives	-	C11H12O3	174.069	5.793	175.076	-	-	-	-	-	-	-	-	-	-	Invalid mass	No results	No match	-	-	-	-	1.093e+07	1.06681e+07	1.0886e+07	2.71201e+06	9.94874e+06	9.20516e+06	9.74956e+06	1.17285e+07	9.75886e+06	1.83978e+07	1.80623e+07	1.80132e+07	8.83926e+06	7.98419e+06	7.86919e+06	8.17368e+06	6.57904e+06	6.90292e+06	7.13789e+06	6.91278e+06	7.60956e+06	6.45056e+06	6.71158e+06	6.6581e+06	7.31993e+06
Com_432_pos	Trifolin	Flavonoids	Kaempferol-3-O-galactoside; Kaempferol 3-O-beta-D-galactoside; Trifolin	C21H20O11	205.073	5.692	449.108	C12626	map00944 Flavone and flavonol biosynthesis	HMDB0030864	LMPK12111663	Organoheterocyclic compounds	Pyrans	Pyranones and derivatives	Polyketides [PK]	Flavonoids [PK12]	Flavones and Flavonols [PK1211]	Invalid mass	Invalid mass	No results	Phenylpropanoids and polyketides	Flavonoids	Flavonoid glycosides	Flavonoid-3-O-glycosides	1.09868e+08	9.21607e+07	1.08836e+08	1.07605e+08	1.1045e+08	1.08299e+08	1.09466e+08	1.11838e+08	1.07435e+08	2.41673e+08	2.45882e+08	2.29274e+08	1.95283e+08	2.09986e+08	2.15059e+08	1.76292e+08	1.76055e+08	2.92969e+08	1.62461e+08	1.55204e+08	1.53979e+08	1.44829e+08	1.42693e+08	1.50076e+08	5.19681e+08
Com_4336_pos	Obacunone	Flavonoids	Obacunone	C26H30O7	454.197	6.033	455.204	C08775	-	HMDB0035858	-	Lipids and lipid-like molecules	Prenol lipids	Triterpenoids	-	-	-	Full match	No results	Full match	Lipids and lipid-like molecules	Prenol lipids	Triterpenoids	Limonoids	2.23433e+06	3.67073e+06	1.97468e+06	2.07208e+06	1.51798e+06	1.96038e+06	2.28212e+06	1.90285e+06	2.0954e+06	1.19028e+07	6.96732e+06	5.087e+06	2.51001e+07	2.38184e+07	3.27755e+07	2.41816e+07	2.50967e+07	2.53906e+07	2.07318e+07	2.1228e+07	2.16872e+07	3.92427e+07	3.89819e+07	3.75246e+07	8.63055e+06
Com_434_pos	DL-Stachydrine	Alkaloids and derivatives	-	C7H13NO2	143.095	1.455	144.102	-	-	-	-	-	-	-	-	-	-	Full match	No results	Full match	Organic acids and derivatives	Carboxylic acids and derivatives	Amino acids, peptides, and analogues	Proline and derivatives	7.97712e+07	7.79943e+07	7.52696e+07	7.65965e+07	8.1153e+07	6.85002e+07	7.09515e+07	8.09859e+07	7.90021e+07	7.04833e+07	8.11271e+07	7.99019e+07	1.4481e+08	1.55901e+08	1.74801e+08	9.09076e+07	4.30944e+07	1.01836e+08	6.20617e+07	1.26224e+08	4.8307e+07	6.34595e+07	1.26971e+08	1.24606e+08	4.96839e+08
Com_4341_pos	Uracil	Nucleosides,nucleotides,and analogues	Uracil	C4H4N2O2	112.028	1.743	113.035	C00106	map00240 Pyrimidine metabolism;map00410 beta-Alanine metabolism;map00770 Pantothenate and CoA biosynthesis;map01100 Metabolic pathways	HMDB0000300	-	Organoheterocyclic compounds	Diazines	Pyrimidines and pyrimidine derivatives	-	-	-	Full match	No results	Full match	Organoheterocyclic compounds	Diazines	Pyrimidines and pyrimidine derivatives	Pyrimidones	4.73264e+07	4.74356e+07	4.73805e+07	4.85154e+07	4.68521e+07	4.67924e+07	4.68588e+07	4.38499e+07	4.748e+07	3.55861e+07	4.74724e+07	4.67926e+07	2.57604e+07	2.47582e+07	2.30691e+07	2.30703e+07	2.33644e+07	2.22721e+07	2.56127e+07	2.29597e+07	2.41287e+07	2.68247e+07	2.70433e+07	2.66353e+07	4.11237e+07
Com_4356_pos	3-[(1S,2R,3R)-2-(1H-indol-3-ylmethyl)-2,3-dimethyl-6-propan-2-ylidenecyclohexyl]propan-1-ol	Heterocyclic compounds	-	C23H33NO	339.252	5.54	362.242	-	-	-	-	-	-	-	-	-	-	Full match	No results	Full match	Organoheterocyclic compounds	Indoles and derivatives	N-alkylindoles	N-alkylindoles	5.40713e+06	6.56974e+06	4.8735e+06	4.79462e+06	4.86446e+06	5.6616e+06	5.01882e+06	5.60399e+06	4.39132e+06	9.68257e+06	1.22263e+07	7.68957e+06	6.83824e+06	6.19653e+06	7.15977e+06	4.73511e+06	5.72054e+06	5.24023e+06	5.49544e+06	4.72917e+06	5.24382e+06	5.31079e+06	6.21781e+06	5.67794e+06	2.02962e+06
Com_4371_pos	Valylproline	Amino acids and their derivatives	-	C10H18N2O3	214.132	2.014	215.139	-	-	HMDB0029135	-	Organic acids and derivatives	Carboxylic acids and derivatives	Amino acids, peptides, and analogues	-	-	-	Full match	No results	Full match	Organic acids and derivatives	Carboxylic acids and derivatives	Amino acids, peptides, and analogues	Dipeptides	4.39828e+07	4.63553e+07	4.36716e+07	4.69529e+07	4.86271e+07	4.92731e+07	4.91141e+07	4.92198e+07	4.90473e+07	8.9684e+07	9.36135e+07	8.85255e+07	2.18239e+07	2.33013e+07	2.39244e+07	1.86722e+07	1.95522e+07	1.86373e+07	2.05017e+07	1.90954e+07	1.87857e+07	1.81816e+07	1.74674e+07	1.75008e+07	5.40408e+07
Com_4382_pos	N-(4-butyl-2-methylphenyl)-N'-[4-(4-methylpiperazino)phenyl]urea	Heterocyclic compounds	-	C23H32N4O	380.254	6.232	381.261	-	-	-	-	-	-	-	-	-	-	Invalid mass	No results	No results	-	-	-	-	2.08163e+06	352061	1.58273e+06	2.03398e+06	1.59804e+06	2.00163e+06	1.874e+06	2.58991e+06	2.74893e+06	4.80782e+06	4.64681e+06	4.96108e+06	8.16485e+06	9.67504e+06	6.65919e+06	1.17357e+07	1.00178e+07	9.22988e+06	1.0412e+07	1.25768e+07	1.12261e+07	1.20901e+07	1.14287e+07	1.099e+07	4.71245e+07
Com_4387_pos	5-(2,4-difluorophenyl)-2-furaldehyde oxime	Heterocyclic compounds	-	C11H7F2NO2	201.064	3.524	202.071	-	-	-	-	-	-	-	-	-	-	Invalid mass	No results	No results	-	-	-	-	6.03072e+06	5.62704e+06	5.71372e+06	6.80869e+06	6.90305e+06	6.93493e+06	7.23046e+06	7.55915e+06	7.64366e+06	2.0159e+07	1.10986e+07	1.41907e+07	1.06341e+07	1.03232e+07	1.03727e+07	9.06098e+06	9.32871e+06	9.15511e+06	9.37936e+06	9.52636e+06	8.74775e+06	8.43862e+06	8.54972e+06	8.62311e+06	2.26834e+07
Com_4405_pos	Gly-Tyr	Amino acids and their derivatives	-	C11H14N2O4	238.096	5.141	239.103	-	-	HMDB0304778	-	Organic acids and derivatives	Carboxylic acids and derivatives	Amino acids, peptides, and analogues	-	-	-	No results	Full match	Full match	Organic acids and derivatives	Carboxylic acids and derivatives	Amino acids, peptides, and analogues	Peptides	743383	764845	761448	748946	778926	754309	1.08182e+06	1.12462e+06	1.19598e+06	3.82917e+06	1.78481e+06	2.84281e+06	1.82347e+06	1.74841e+06	1.8225e+06	1.62039e+06	1.59505e+06	397324	1.70598e+06	1.78787e+06	1.66745e+06	1.67282e+06	1.74869e+06	1.63272e+06	1.92818e+07
Com_4436_pos	TQH	Polyphenols	-	C15H24N6O6	402.187	5.956	403.194	-	-	-	-	-	-	-	-	-	-	Invalid mass	No results	No results	-	-	-	-	688418	2.09275e+06	1.82921e+06	1.89904e+06	1.59215e+06	2.35106e+06	1.55142e+06	599940	1.5778e+06	766649	835320	748587	5.19093e+06	3.14669e+06	4.42352e+06	2.54381e+06	2.45873e+06	2.13198e+06	2.78357e+06	2.75068e+06	2.77223e+06	2.58448e+06	2.68289e+06	2.58132e+06	2.18536e+06
Com_4444_pos	Benzamidine	Polyphenols	Benzamidine; Benzenecarboxamidine	C7H8N2	120.069	5.263	121.076	C01784	-	HMDB0248970	-	Benzenoids	Benzene and substituted derivatives	-	-	-	-	Full match	No results	Full match	Benzenoids	Benzene and substituted derivatives	Not available	Benzene and substituted derivatives	626970	653199	677913	743663	737431	716653	942703	970233	1.00071e+06	1.06856e+06	1.01268e+06	1.03778e+06	1.09756e+06	1.03567e+06	1.08776e+06	891982	957346	950612	950965	933077	990885	925533	887550	885517	1.32052e+07
Com_4468_pos	(5-L-Glutamyl)-L-amino acid	Amino acids and their derivatives	(5-L-Glutamyl)-L-amino acid; L-gamma-Glutamyl-L-amino acid; alpha-(gamma-L-Glutamyl)-L-amino acid	C8H14N2O5	218.09	1.27	219.098	C03740	map00480 Glutathione metabolism	-	-	-	-	-	-	-	-	No results	Full match	Full match	Organic acids and derivatives	Carboxylic acids and derivatives	Amino acids, peptides, and analogues	N-acyl-alpha amino acids	8.02619e+06	8.65964e+06	6.55581e+06	9.25592e+06	9.07483e+06	7.88663e+06	8.30768e+06	8.55693e+06	7.87808e+06	4.30753e+06	3.49892e+06	4.69536e+06	3.57431e+07	3.84261e+07	4.06654e+07	3.48133e+07	3.34763e+07	3.08709e+07	2.34684e+07	2.43324e+07	2.11536e+07	2.37496e+07	2.05885e+07	2.20307e+07	1.36068e+07
Com_447_pos	DL-Carnitine	Amino acids and their derivatives	-	C7H15NO3	161.105	1.368	162.113	-	-	HMDB0000062	-	Organic nitrogen compounds	Organonitrogen compounds	Quaternary ammonium salts	-	-	-	Full match	Full match	No results	Organic nitrogen compounds	Organonitrogen compounds	Quaternary ammonium salts	Carnitines	1.12135e+08	1.18719e+08	1.21283e+08	1.01799e+08	1.09025e+08	1.02456e+08	9.58077e+07	1.03538e+08	9.99424e+07	8.06219e+07	8.30911e+07	7.98012e+07	3.92153e+07	4.34103e+07	5.89292e+07	3.24158e+07	3.72768e+07	2.88376e+07	2.57533e+07	2.63459e+07	2.67818e+07	3.64072e+07	3.75376e+07	3.51009e+07	1.44461e+08
Com_4475_pos	2,4-dihydroxyheptadec-16-en-1-yl acetate	Lipids and lipid-like molecules	-	C19H36O4	350.246	6.956	351.253	-	-	-	LMFA05000640	-	-	-	-	-	-	Invalid mass	No results	No match	-	-	-	-	2.50794e+06	3.01631e+06	3.30918e+06	2.24171e+06	2.32026e+06	2.74575e+06	1.29301e+06	1.09434e+06	1.59613e+06	570119	569893	592640	5.65768e+07	5.63413e+07	5.80168e+07	2.57619e+07	3.3023e+07	2.90681e+07	4.2132e+06	4.15285e+06	4.02231e+06	1.5086e+06	1.59864e+06	1.07077e+06	1.05648e+07
Com_4485_pos	Maltopentaose	Carbohydrates	-	C30H52O26	850.257	1.495	851.264	-	-	HMDB0012254	-	Organic oxygen compounds	Organooxygen compounds	Carbohydrates and carbohydrate conjugates	-	-	-	Invalid mass	No results	No results	Organic oxygen compounds	Organooxygen compounds	Carbohydrates and carbohydrate conjugates	Oligosaccharides	5.27166e+07	5.3335e+07	1.09414e+07	5.35174e+07	5.61849e+07	5.43231e+07	4.74795e+07	5.5511e+07	3.76423e+07	8.10329e+06	3.37026e+07	3.57643e+07	4.15572e+07	2.32786e+07	3.86368e+07	6.42178e+07	6.01493e+07	6.60281e+07	2.2657e+07	4.30991e+07	2.39255e+07	1.51716e+07	1.38064e+07	1.31418e+07	6.19738e+07
Com_4504_pos	Frangulin A	Polyphenols	-	C21H20O9	381.074	5.284	399.108	C10346	-	HMDB0036408	-	Benzenoids	Anthracenes	Anthraquinones	-	-	-	Invalid mass	No results	Full match	Phenylpropanoids and polyketides	Isoflavonoids	Isoflavonoid C-glycosides	Isoflavonoid C-glycosides	2.64292e+06	2.68631e+06	5.88569e+06	6.17433e+06	5.45756e+06	5.54778e+06	1.36499e+07	3.15465e+07	2.891e+07	2.93683e+07	7.95609e+07	7.80467e+07	6.1969e+06	5.74592e+06	6.77515e+06	3.54421e+07	1.21712e+07	1.27832e+07	1.98243e+08	2.62047e+07	4.46524e+07	3.47063e+07	2.47508e+07	4.58622e+07	1.51114e+06
Com_4518_pos	3,5-di(2-furylmethylidene)tetrahydro-2H-pyran-4-one	Terpenoid compounds	-	C15H12O4	256.073	5.57	257.081	-	-	-	-	-	-	-	-	-	-	Full match	No results	Full match	-	-	-	-	4.74699e+07	4.12396e+07	4.69692e+07	3.04549e+07	3.15257e+07	2.92869e+07	5.15935e+06	6.37414e+06	4.13615e+06	4.036e+06	3.06523e+06	3.75402e+06	1.71262e+07	1.75456e+07	1.69201e+07	9.93526e+06	1.09206e+07	1.13762e+07	4.82398e+06	3.4152e+06	3.12612e+06	4.01523e+06	4.25002e+06	3.7658e+06	8.47985e+06
Com_452_pos	2-Methylpentanedioic acid	Organic acids and derivatives	-	C6H10O4	146.058	1.405	147.065	-	-	HMDB0000422	-	Lipids and lipid-like molecules	Fatty Acyls	Fatty acids and conjugates	-	-	-	Full match	No results	Full match	Lipids and lipid-like molecules	Fatty Acyls	Fatty acids and conjugates	Hydroxy fatty acids	6.50558e+07	6.20118e+07	7.79099e+07	6.94276e+07	1.33565e+07	6.48585e+07	2.13701e+07	1.92092e+07	2.20044e+07	1.57465e+08	1.12034e+08	1.07224e+08	1.65169e+08	1.46542e+08	1.37009e+08	1.5433e+07	1.11302e+08	1.79324e+08	2.15429e+08	1.3677e+08	5.21772e+07	4.15039e+08	4.01586e+08	2.47943e+08	3.79144e+07
Com_4542_pos	4-acetyl-4-(ethoxycarbonyl)heptanedioic acid	Organic acids and derivatives	-	C12H18O7	274.103	2.912	275.11	-	-	-	-	-	-	-	-	-	-	Invalid mass	No results	No results	-	-	-	-	1.6766e+07	1.69618e+07	1.79707e+07	1.80801e+07	1.84353e+07	1.80798e+07	1.71513e+07	1.88542e+07	1.9166e+07	1.43318e+07	1.0929e+07	1.04084e+07	1.38657e+08	1.45897e+08	1.44609e+08	1.35923e+08	1.38719e+08	1.40333e+08	1.44838e+08	1.38843e+08	5.07905e+07	1.16843e+08	1.14888e+08	1.18297e+08	5.20333e+07
Com_4545_pos	Yuheinoside	Terpenoid compounds	-	C16H24O9	360.142	5.228	383.132	-	-	-	-	-	-	-	-	-	-	Full match	No results	Full match	Lipids and lipid-like molecules	Prenol lipids	Terpene glycosides	Iridoid O-glycosides	6.00401e+06	6.50391e+06	7.61749e+06	1.43691e+07	6.97116e+06	6.17538e+06	5.0186e+06	6.49098e+06	5.69061e+06	2.93213e+06	2.53723e+06	2.27482e+06	1.8593e+08	1.95158e+08	1.96042e+08	1.54308e+08	1.56098e+08	1.57471e+08	1.36368e+08	1.45611e+08	1.41133e+08	1.31601e+08	1.24696e+08	1.34919e+08	3.98864e+07
Com_4556_pos	Tryptophol	Amino acids and their derivatives	Indole-3-ethanol; Tryptophol	C10H11NO	161.084	5.724	162.092	C00955	map00380 Tryptophan metabolism	HMDB0003447	-	Organoheterocyclic compounds	Indoles and derivatives	Indoles	-	-	-	Full match	No results	Full match	Organoheterocyclic compounds	Indoles and derivatives	Indoles	3-alkylindoles	6.17906e+06	6.30614e+06	6.11629e+06	8.35134e+06	8.13407e+06	7.25351e+06	1.06374e+07	1.04957e+07	9.0062e+06	1.10686e+06	1.20024e+07	1.18609e+07	2.31339e+06	2.57753e+06	2.15254e+06	2.76828e+06	2.67288e+06	1.77579e+06	3.78874e+06	3.24087e+06	2.77858e+06	640576	3.04809e+06	4.0041e+06	2.0802e+07
Com_4582_pos	4-Hydroxyisoleucine	Amino acids and their derivatives	-	C6H13NO3	294.179	1.37	148.097	-	-	-	-	-	-	-	-	-	-	No results	Invalid mass	No results	Organic acids and derivatives	Carboxylic acids and derivatives	Amino acids, peptides, and analogues	Isoleucine and derivatives	4.03322e+07	4.10659e+07	4.10746e+07	3.89359e+07	3.87343e+07	3.65816e+07	3.72166e+07	3.93898e+07	3.9432e+07	3.79214e+07	3.81431e+07	3.7193e+07	5.21294e+07	5.38479e+07	5.50885e+07	2.72951e+07	2.52758e+07	2.77657e+07	3.39925e+07	3.29078e+07	3.42802e+07	4.04151e+07	4.10487e+07	4.25528e+07	3.65382e+07
Com_4616_pos	NNK	Heterocyclic compounds	4-(N-Nitrosomethylamino)-1-(3-pyridyl)-1-butanone; NNK	C14H26N6O6	396.176	5.961	397.183	C16453	map00980 Metabolism of xenobiotics by cytochrome P450;map05204 Chemical carcinogenesis	HMDB0011603	-	Organic oxygen compounds	Organooxygen compounds	Carbonyl compounds	-	-	-	Invalid mass	No results	No results	Organic oxygen compounds	Organooxygen compounds	Carbonyl compounds	Aryl alkyl ketones	8.84548e+06	9.04144e+06	9.65779e+06	9.08531e+06	7.5111e+06	6.43015e+06	8.01672e+06	8.34703e+06	7.82129e+06	1.2797e+07	6.07613e+07	1.2477e+07	1.75198e+07	1.86958e+07	1.99528e+07	1.4213e+07	1.31281e+07	1.30515e+07	1.23813e+07	1.27707e+07	1.25562e+07	1.25856e+07	1.07244e+07	1.29366e+07	1.81252e+07
Com_4621_pos	4-ethoxy-6,7-dimethoxyquinazoline	Terpenoid compounds	-	C12H14N2O3	217.074	5.034	218.081	-	-	-	-	-	-	-	-	-	-	Invalid mass	No results	No results	-	-	-	-	1.21325e+06	1.19233e+06	1.2414e+06	1.20777e+06	1.19885e+06	1.18369e+06	1.12211e+06	1.14712e+06	1.15902e+06	1.33135e+06	1.27508e+06	1.29662e+06	1.74439e+06	1.7018e+06	1.68625e+06	1.48395e+06	1.54508e+06	1.34685e+06	1.35673e+06	1.55596e+06	1.52826e+06	1.4689e+06	1.32183e+06	1.41576e+06	3.0112e+07
Com_4648_pos	Vatalanib dihydrochloride	Heterocyclic compounds	-	C20H15ClN4	346.094	5.811	347.101	-	-	-	-	-	-	-	-	-	-	Invalid mass	No results	No results	-	-	-	-	465982	462623	469352	504690	538043	509017	384167	420544	424447	537778	583844	547521	1.1177e+07	1.25784e+07	1.26359e+07	1.03742e+07	1.05969e+07	1.03332e+07	1.00927e+07	9.69985e+06	1.1198e+07	9.79914e+06	9.71698e+06	1.09328e+07	1.57959e+07
Com_4653_pos	2-[(2-pyridylthio)methyl]quinazolin-4-ol	Terpenoid compounds	-	C14H11N3OS	269.066	5.749	270.074	-	-	-	-	-	-	-	-	-	-	Invalid mass	No results	No results	-	-	-	-	535761	517502	540378	540137	514871	524590	491049	495128	457567	678674	675669	644667	726479	723491	729955	591094	661407	628977	515183	472514	511048	820165	629275	483755	2.22278e+07
Com_4657_pos	Caprolactam	Amino acids and their derivatives	epsilon-Caprolactam	C6H11NO	131.095	4.726	132.102	C06593	map00930 Caprolactam degradation;map01100 Metabolic pathways;map01120 Microbial metabolism in diverse environments	HMDB0062769	-	Organoheterocyclic compounds	Lactams	Caprolactams	-	-	-	Invalid mass	No results	No match	Organoheterocyclic compounds	Lactams	Caprolactams	Caprolactams	6.59793e+07	6.73231e+07	6.76858e+07	6.50625e+07	6.62394e+07	6.32116e+07	6.05593e+07	6.16014e+07	6.09978e+07	8.62455e+07	8.8784e+07	8.71388e+07	4.90634e+07	3.55461e+07	4.78516e+07	4.49714e+07	3.99057e+07	3.53192e+07	4.41505e+07	2.19627e+07	2.91829e+07	4.43686e+07	3.47175e+07	3.66624e+07	6.30471e+07
Com_4675_pos	5,8-dihydroxy-10-methyl-5,8,9,10-tetrahydro-2H-oxecin-2-one	Terpenoid compounds	-	C10H14O4	220.072	5.989	221.079	-	-	-	-	-	-	-	-	-	-	Invalid mass	No results	No results	-	-	-	-	1.09618e+07	1.73355e+07	1.27237e+07	1.26377e+07	1.58982e+07	1.16113e+07	1.2725e+07	1.61457e+07	1.24433e+07	1.36011e+07	1.70833e+07	1.70632e+07	1.2205e+06	1.54469e+07	1.48621e+07	5.53132e+06	1.18837e+07	1.11693e+07	1.07806e+07	8.37086e+06	1.21435e+07	9.99572e+06	1.18319e+07	9.91562e+06	1.53482e+07
Com_468_pos	Diaminopimelic acid	Amino acids and their derivatives	-	C7H14N2O4	190.095	1.384	191.103	-	-	HMDB0001370	-	Organic acids and derivatives	Carboxylic acids and derivatives	Amino acids, peptides, and analogues	-	-	-	Full match	Full match	Full match	Organic acids and derivatives	Carboxylic acids and derivatives	Amino acids, peptides, and analogues	Alpha amino acids	2.65732e+08	3.79773e+08	2.82166e+08	3.00737e+08	2.25961e+08	2.87388e+08	2.18603e+08	2.26674e+08	2.31038e+08	2.02378e+08	1.94161e+08	1.95857e+08	2.55844e+08	3.5166e+08	3.51371e+08	1.35176e+08	1.29581e+08	1.59062e+08	2.57923e+08	2.50683e+08	2.56097e+08	3.39408e+08	3.39605e+08	3.21808e+08	5.44105e+07
Com_4686_pos	4-Methoxybenzaldehyde	Organic acids and derivatives	p-Anisaldehyde	C8H8O2	153.079	3.277	154.086	C10761	-	HMDB0029686	-	Benzenoids	Benzene and substituted derivatives	Benzoyl derivatives	-	-	-	Invalid mass	Invalid mass	No results	Benzenoids	Benzene and substituted derivatives	Benzoyl derivatives	Benzoyl derivatives	2.12111e+06	1.8035e+06	1.93278e+06	1.7772e+06	1.8911e+06	1.99538e+06	2.15051e+06	2.28872e+06	2.16967e+06	4.40346e+06	5.12785e+06	4.69595e+06	5.33278e+06	4.83824e+06	4.7043e+06	5.1716e+06	5.3166e+06	4.87108e+06	5.37037e+06	5.07742e+06	4.99603e+06	4.76729e+06	4.66113e+06	4.77063e+06	1.46434e+07
[truncated: 259 more rows]
[truncated: 14 more columns]

## Sheet: Tab.S3
Table.S3 Metabolite abundance and annotation table in negative ion mode.
[truncated: 535 more rows]
[truncated: 14 more columns]

[truncated: 10 more sheets: Tab.S4, Tab.S5, Tab.S6, Tab.S7, Tab.S8, Tab.S9, Tab.S10, Tab.S11, Tab.S12, Tab.S13]
